# Supplementary material for: Microevolution and genomic epidemiology of the diphtheria-causing zoonotic pathogen Corynebacterium ulcerans
Source: Nat Commun. 2025 May 24;16:4843. doi: 10.1038/s41467-025-60065-0 (PMC12103533; doi:10.1038/s41467-025-60065-0)
Supplement: Supplementary file 4 — Supplementary Data 1 [file 41467_2025_60065_MOESM4_ESM.xlsx]

## Sheet: Sheet1
bigsdb_id	isolate	year	country	continent	host	genome_database	sample_accession	sequencing_tech	datasets	selected_cgMLST_def	selected_SL_CG_def	GC%	n_contigs	genome_length	MLST	cgST (cgMLST_ulcerans)	cluster_sublineage_ulcerans	sublineage	cluster_clonal_group_ulcerans	clonal_group	genetic_cluster_ulcerans	epidemiological_link	patient	tox_gene_PCR	tox_production_Elek	toxin_family	tox_allele	tox_MGE	Phage_integrase	tox_pos	other_tox	repressor	aminoglycoside	lincosamide_macrolide_streptogramin	sulfonamide	tetracycline	genomic_context	Penicillin_1_IU	Penicillin_10_IU	Erythromycin	Azithromycin	Spiramycin	Clindamycin	Clarithromycin	Gentamicin	Sulfonamide	Trimethoprim	Trimethoprim-Sulfamethoxazole	Tetracycline
2911	809	-	Brazil	South America	Human	NCBI	SAMN02603079	Roche	original_dataset	1	0 (incomplete cgMLST)	53.3	1	2502095	338	-	-	-	-	-	-	-	-	-	-	-	-	-	-	0	pld_ulcerans*;rbp	dtxR_ulcerans	-	-	-	-	-	-	-	-	-	-	-	-	-	-	-	-	-
2907	131001	-	-	-	Human	NCBI	SAMN03316967	IonTorrent	original_dataset	1	0 (incomplete cgMLST)	53.31	1	2483321	329	-	-	-	-	-	-	-	-	-	-	tox_ulcerans*	43	integron-like element	-	1	pld_ulcerans*	dtxR_ulcerans	-	-	-	-	-	-	-	-	-	-	-	-	-	-	-	-	-
2910	210932	-	-	-	Human	NCBI	SAMN03025288	IonTorrent	original_dataset	1	0 (incomplete cgMLST)	53.32	1	2484335	329	-	-	-	-	-	-	-	-	-	-	tox_ulcerans*	43	integron-like element	-	1	pld_ulcerans*	dtxR_ulcerans*	-	-	-	-	-	-	-	-	-	-	-	-	-	-	-	-	-
2917	0102	2001	Japan	Asia	Human	NCBI	SAMD00012381	Illumina	original_dataset	1	1	53.36	1	2579188	337	6	cluster_4	325	cluster_6	337	6	JP_cryptic_02	-	Positive	Positive	tox_ulcerans	33	prophage_PF3	Type_1	1	pld_ulcerans*	dtxR_ulcerans	-	-	-	-	-	-	-	-	-	-	-	-	-	-	-	-	-
2918	02-13	2013	Austria	Europe	Human	NCBI	SAMN14543167	Illumina	original_dataset	1	1	53.34	20	2518166	332	7	cluster_1	331	cluster_7	332	7	-	-	Positive	Positive	tox_ulcerans*	34	PAI	-	1	pld_ulcerans*	dtxR_ulcerans	-	-	-	-	-	-	-	-	-	-	-	-	-	-	-	-	-
2919	0211	2002	Japan	Asia	Human	NCBI	SAMD00168433	Illumina	original_dataset	1	1	53.36	1	2579078	337	8	cluster_4	325	cluster_6	337	6	JP_cryptic_02	-	-	-	tox_ulcerans	33	prophage_PF3	Type_1	1	pld_ulcerans*	dtxR_ulcerans	-	-	-	-	-	-	-	-	-	-	-	-	-	-	-	-	-
2920	04-15	2015	Austria	Europe	Human	NCBI	SAMN14543170	Illumina	original_dataset	1	1	53.33	14	2446163	339	9	cluster_2	339	cluster_3	339	8	AUT_cryptic_01	-	Negative	Negative	-	-	-	-	0	pld_ulcerans*	dtxR_ulcerans	-	-	-	-	-	-	-	-	-	-	-	-	-	-	-	-	-
2904	04-3911	2004	France	Europe	Human	NCBI	SAMN03938367	SOLiD	original_dataset	1	0 (incomplete cgMLST)	53.32	40	2492680	325-1LV	-	-	-	-	-	-	-	-	-	-	tox_ulcerans	33	prophage_PF3	Type_1	1	pld_ulcerans*	dtxR_ulcerans*	-	-	-	-	-	-	-	-	-	-	-	-	-	-	-	-	-
2906	05146	-	-	-	Human	NCBI	SAMN03104569	IonTorrent	original_dataset	1	1	53.3	1	2466435	331	1	cluster_1	331	cluster_1	331	1	UKN_cryptic_01	-	-	-	tox_ulcerans*	34	PAI	-	1	pld_ulcerans*	dtxR_ulcerans	-	-	-	-	-	-	-	-	-	-	-	-	-	-	-	-	-
2921	06-16	2016	Austria	Europe	Human	NCBI	SAMN14543171	Illumina	original_dataset	1	1	53.38	20	2515963	565	10	cluster_1	331	cluster_7	332	9	-	-	Positive	Positive	tox_ulcerans*	50	PAI	-	1	pld_ulcerans*	dtxR_ulcerans	-	-	-	-	-	-	-	-	-	-	-	-	-	-	-	-	-
2922	06-19	2019	Austria	Europe	Human	NCBI	SAMN14543172	Illumina	original_dataset	0	1	53.32	19	2446161	339	11	cluster_2	339	cluster_3	339	8	AUT_cryptic_01	-	Negative	Negative	-	-	-	-	0	pld_ulcerans*	dtxR_ulcerans	-	-	-	-	-	-	-	-	-	-	-	-	-	-	-	-	-
2923	08-1143-CB1	2007	Germany	Europe	Pig	NCBI	SAMN10039575	Illumina	expanded_dataset	not_in_original_dataset	1	53.38	14	2485411	326	12	cluster_1	331	cluster_8	10000	10	DE_02	-	Positive	Positive	tox_ulcerans*	34	PAI	-	1	pld_ulcerans*	dtxR_ulcerans	-	-	-	-	-	-	-	-	-	-	-	-	-	-	-	-	-
2924	11021B-1	2011	Japan	Asia	Cat	NCBI	SAMD00414079	Illumina	expanded_dataset	not_in_original_dataset	1	53.37	6	2520008	337	13	cluster_4	325	cluster_6	337	11	-	-	Positive	Positive	tox_ulcerans	33	prophage_PF3	Type_1	1	pld_ulcerans*	dtxR_ulcerans	-	-	-	-	-	-	-	-	-	-	-	-	-	-	-	-	-
2925	11022B-1	2011	Japan	Asia	Cat	NCBI	SAMD00414080	Illumina	expanded_dataset	not_in_original_dataset	1	53.37	7	2520022	337	14	cluster_4	325	cluster_6	337	12	-	-	Positive	Positive	tox_ulcerans	33	prophage_PF3	Type_1	1	pld_ulcerans*	dtxR_ulcerans	-	-	-	-	-	-	-	-	-	-	-	-	-	-	-	-	-
2926	11030B-1	2011	Japan	Asia	Cat	NCBI	SAMD00414081	Illumina	expanded_dataset	not_in_original_dataset	1	53.32	5	2471752	337	15	cluster_4	325	cluster_6	337	13	JP_cryptic_01	-	Positive	Positive	tox_ulcerans	33	prophage_PF3	Type_1	1	pld_ulcerans*	dtxR_ulcerans	-	-	-	-	-	-	-	-	-	-	-	-	-	-	-	-	-
2927	11031B-1	2011	Japan	Asia	Cat	NCBI	SAMD00414082	Illumina	expanded_dataset	not_in_original_dataset	1	53.32	6	2471864	337	16	cluster_4	325	cluster_6	337	14	-	-	Positive	Positive	tox_ulcerans	33	prophage_PF3	Type_1	1	pld_ulcerans*	dtxR_ulcerans	-	-	-	-	-	-	-	-	-	-	-	-	-	-	-	-	-
2928	12109B-1	2012	Japan	Asia	Cat	NCBI	SAMD00414083	Illumina	expanded_dataset	not_in_original_dataset	1	53.32	6	2472441	337	17	cluster_4	325	cluster_6	337	13	JP_cryptic_01	-	Positive	Positive	tox_ulcerans	33	prophage_PF3	Type_1	1	pld_ulcerans*	dtxR_ulcerans	-	-	-	-	-	-	-	-	-	-	-	-	-	-	-	-	-
1518	1280830	2021	UK	Europe	Human	NCBI	SAMN47765678	Illumina	validation_dataset	na	1	53.34	11	2457191	787	507	cluster_11	428	cluster_46	787	327	UK_01	-	Positive	Positive	tox_ulcerans*	43	integron-like element	-	1	pld_ulcerans*	dtxR_ulcerans	-	-	-	-	-	-	-	-	-	-	-	-	-	-	-	-	-
1519	1280844	2021	UK	Europe	Dog	NCBI	SAMN47765679	Illumina	validation_dataset	na	1	53.37	15	2422691	787	508	cluster_11	428	cluster_46	787	327	UK_01	-	Positive	Positive	tox_ulcerans*	43	integron-like element	-	1	pld_ulcerans*	dtxR_ulcerans	-	-	-	-	-	-	-	-	-	-	-	-	-	-	-	-	-
2929	20-SIC-1	2010	Switzerland	Europe	Horse	NCBI	SAMN17389933	Illumina	original_dataset	1	1	53.21	7	2510020	543	18	cluster_4	325	cluster_9	543	15	-	-	-	-	tox_diphtheriae	3	prophage_PF1	Type_2	1	pld_ulcerans*	dtxR_ulcerans	-	-	-	-	-	-	-	-	-	-	-	-	-	-	-	-	-
4403	2019012	2019	Spain	Europe	Human	NCBI	SAMEA7617355	Illumina	validation_dataset	na	1	53.36	17	2536836	514	535	cluster_17	514	cluster_29	514	346	ES_01	-	-	-	tox_ulceransNTTB?2%	straddling_contigs	too_fragmented	-	0	pld_ulcerans*	dtxR_ulcerans	-	-	-	-	-	-	-	-	-	-	-	-	-	-	-	-	-
2909	210931	-	-	-	Human	NCBI	SAMN03025287	IonTorrent	original_dataset	1	1	53.3	2	2509428	332	2	cluster_1	331	cluster_2	10004	2	-	-	-	-	tox_ulcerans*	50	PAI	-	1	pld_ulcerans*	dtxR_ulcerans	-	-	-	-	-	-	-	-	-	-	-	-	-	-	-	-	-
2930	2590	2014	Brazil	South America	Human	NCBI	SAMN06029387	Illumina	original_dataset	1	1	53.29	10	2501366	711	19	cluster_5	711	cluster_10	711	16	-	-	-	-	-	-	-	-	0	pld_ulcerans*	dtxR_ulcerans	-	-	-	-	-	-	-	-	-	-	-	-	-	-	-	-	-
2931	4243	2018	Switzerland	Europe	Dog	NCBI	SAMN16955827	Illumina	original_dataset	1	1	53.39	9	2512771	699	20	cluster_6	699	cluster_11	699	17	-	-	-	-	-	-	-	-	0	pld_ulcerans*	dtxR_ulcerans	-	-	-	-	-	-	-	-	-	-	-	-	-	-	-	-	-
2932	4290	2018	Switzerland	Europe	Dog	NCBI	SAMN16955828	Illumina	original_dataset	1	1	53.41	17	2604730	690	21	cluster_7	690	cluster_12	690	18	-	-	-	-	tox_ulcerans	52	too_fragmented	-	1	pld_ulcerans*	dtxR_ulcerans	-	-	-	-	-	-	-	-	-	-	-	-	-	-	-	-	-
2933	4724	2019	Switzerland	Europe	Dog	NCBI	SAMN16955829	Illumina	original_dataset	1	1	53.28	5	2470980	327	22	cluster_8	327	cluster_13	327	19	-	-	-	-	-	-	-	-	0	pld_ulcerans*	dtxR_ulcerans	-	-	-	-	-	-	-	-	-	-	-	-	-	-	-	-	-
2934	4940	2009	Belarus	Europe	Human	NCBI	SAMN04497012	Illumina	original_dataset	1	1	53.34	21	2419371	349	23	cluster_9	349	cluster_14	349	20	-	-	-	-	-	-	-	-	0	pld_ulcerans#0%	dtxR_ulcerans	-	-	-	-	-	-	-	-	-	-	-	-	-	-	-	-	-
2935	BR-AD-2649	2015	Brazil	South America	Dog	NCBI	SAMN06029388	Illumina	original_dataset	1	1	53.27	17	2541476	710	24	cluster_10	710	cluster_15	710	21	-	-	-	-	-	-	-	-	0	pld_ulcerans*	dtxR_ulcerans*	-	-	-	-	-	-	-	-	-	-	-	-	-	-	-	-	-
2912	BR-AD22	-	Brazil	South America	Dog	NCBI	SAMN02603080	Roche	original_dataset	1	1	53.4	1	2606374	339	3	cluster_2	339	cluster_3	339	3	-	-	-	-	-	-	-	-	0	pld_ulcerans*	dtxR_ulcerans	-	-	-	-	-	-	-	-	-	-	-	-	-	-	-	-	-
2936	CIP100177	1980	France	Europe	Human	ENA	ERS23972278	Illumina	expanded_dataset	not_in_original_dataset	1	53.31	11	2484626	325	25	cluster_4	325	cluster_16	583	22	-	-	-	-	tox_ulcerans	33	prophage_PF3	Type_1	1	pld_ulcerans*	dtxR_ulcerans	-	-	-	-	-	-	-	-	-	-	-	-	-	-	-	-	-
2937	CIP102462	1986	France	Europe	Human	ENA	ERS23972279	Illumina	expanded_dataset	not_in_original_dataset	1	53.4	48	2608983	332	26	cluster_1	331	cluster_2	10004	23	-	-	-	-	tox_ulceransNTTB?$21%	straddling_contigs	too_fragmented	-	0	pld_ulcerans*	dtxR_ulcerans	-	-	-	-	-	-	-	-	-	-	-	-	-	-	-	-	-
2941	CIP54.60	1951	Norway	Europe	Human	ENA	ERS23972280	Illumina	expanded_dataset	not_in_original_dataset	1	53.36	17	2476249	332	30	cluster_1	331	cluster_2	10004	27	-	-	-	-	tox_ulcerans*	50	PAI	-	1	pld_ulcerans*	dtxR_ulcerans	-	-	-	-	-	-	-	-	-	-	-	-	-	-	-	-	-
938	DIFT019	2012	Belgium	Europe	Human	ENA	ERS23972281	Illumina	validation_dataset	na	1	53.36	140	2577548	328	501	cluster_1	331	cluster_5	328	324	BE_A	-	Positive	Positive	tox_ulcerans*	50	PAI	-	1	pld_ulcerans*	dtxR_ulcerans	-	-	-	-	-	-	-	-	-	-	-	-	-	-	-	-	-
940	DIFT024	2013	Belgium	Europe	Dog	ENA	ERS23972282	Illumina	validation_dataset	na	1	53.41	49	2565571	332	502	cluster_1	331	cluster_7	332	325	BE_B	-	Positive	Positive	tox_ulcerans*	50	PAI	-	1	pld_ulcerans*	dtxR_ulcerans	-	-	-	-	-	-	-	-	-	-	-	-	-	-	-	-	-
941	DIFT025	2013	Belgium	Europe	Cat	ENA	ERS23972283	Illumina	validation_dataset	na	1	53.4	34	2564960	332	502	cluster_1	331	cluster_7	332	325	BE_B	-	Positive	Positive	tox_ulcerans*	50	PAI	-	1	pld_ulcerans*	dtxR_ulcerans	-	-	-	-	-	-	-	-	-	-	-	-	-	-	-	-	-
942	DIFT026	2013	Belgium	Europe	Cat	ENA	ERS23972284	Illumina	validation_dataset	na	1	53.36	40	2517989	332	502	cluster_1	331	cluster_7	332	325	BE_B	-	Positive	Positive	tox_ulcerans*	50	PAI	-	1	pld_ulcerans*	dtxR_ulcerans	-	-	-	-	-	-	-	-	-	-	-	-	-	-	-	-	-
943	DIFT027	2013	Belgium	Europe	Cat	ENA	ERS23972285	Illumina	validation_dataset	na	1	53.38	33	2600160	332	503	cluster_1	331	cluster_7	332	325	BE_B	-	Positive	Positive	tox_ulcerans*	50	PAI	-	1	pld_ulcerans*	dtxR_ulcerans	-	-	-	-	-	-	-	-	-	-	-	-	-	-	-	-	-
3606	DIFT028	-	Belgium	Europe	Human	ENA	ERS23972286	Illumina	validation_dataset	na	1	53.36	23	2490123	332	527	cluster_1	331	cluster_7	332	340	-	-	Positive	Positive	tox_ulcerans*	50	PAI	-	1	pld_ulcerans*	dtxR_ulcerans	-	-	-	-	-	-	-	-	-	-	-	-	-	-	-	-	-
944	DIFT029	2013	Belgium	Europe	Human	ENA	ERS23972287	Illumina	validation_dataset	na	1	53.4	31	2564960	332	502	cluster_1	331	cluster_7	332	325	BE_B	-	Positive	Positive	tox_ulcerans*	50	PAI	-	1	pld_ulcerans*	dtxR_ulcerans	-	-	-	-	-	-	-	-	-	-	-	-	-	-	-	-	-
945	DIFT033	2015	Belgium	Europe	Human	ENA	ERS23972288	Illumina	validation_dataset	na	1	53.36	153	2616626	328	504	cluster_1	331	cluster_5	328	324	BE_cryptic_01 - link with BE_A	-	Positive	Positive	tox_ulcerans*	50	PAI	-	1	pld_ulcerans*	dtxR_ulcerans	-	-	-	-	-	-	-	-	-	-	-	-	-	-	-	-	-
946	DIFT034	2015	Belgium	Europe	Dog	ENA	ERS23972289	Illumina	validation_dataset	na	1	53.36	129	2532891	325	505	cluster_4	325	cluster_16	583	326	-	-	Positive	Positive	tox_ulcerans	33	prophage_PF3	Type_1	1	pld_ulcerans*	dtxR_ulcerans	-	-	-	-	-	-	-	-	-	-	-	-	-	-	-	-	-
947	DIFT036	2015	Belgium	Europe	Human	ENA	ERS23972290	Illumina	validation_dataset	na	1	53.33	127	2450167	331	506	cluster_1	331	cluster_1	331	84	BE_cryptic_02 - link with BE_G	-	Positive	Positive	tox_ulcerans*	51	PAI	-	1	pld_ulcerans*	dtxR_ulcerans	-	-	-	-	-	-	-	-	-	-	-	-	-	-	-	-	-
3605	DIFT046	-	Belgium	Europe	Human	ENA	ERS23972291	Illumina	validation_dataset	na	1	53.36	150	2585679	331	526	cluster_1	331	cluster_1	331	339	-	-	Positive	Positive	tox_ulcerans*	51	PAI	-	1	pld_ulcerans*	dtxR_ulcerans	-	-	-	-	-	-	-	-	-	-	-	-	-	-	-	-	-
2099	DIFT049	2016	Belgium	Europe	Human	ENA	ERS23972292	Illumina	validation_dataset	na	1	53.37	26	2571189	332	509	cluster_1	331	cluster_7	332	328	BE_C	-	Positive	Positive	tox_ulcerans*	50	PAI	-	1	pld_ulcerans*	dtxR_ulcerans	-	-	-	-	-	-	-	-	-	-	-	-	-	-	-	-	-
2248	DIFT050	2016	Belgium	Europe	Human	ENA	ERS23972293	Illumina	validation_dataset	na	1	53.37	23	2571315	332	510	cluster_1	331	cluster_7	332	328	BE_C	-	Positive	Positive	tox_ulcerans*	50	PAI	-	1	pld_ulcerans*	dtxR_ulcerans	-	-	-	-	-	-	-	-	-	-	-	-	-	-	-	-	-
3913	DIFT054	-	Belgium	Europe	Human	ENA	ERS23972294	Illumina	validation_dataset	na	1	53.35	128	2504319	331	529	cluster_1	331	cluster_1	331	342	-	-	Positive	Positive	tox_ulcerans*	51	PAI	-	1	pld_ulcerans*	dtxR_ulcerans	-	-	-	-	-	-	-	-	-	-	-	-	-	-	-	-	-
2249	DIFT055	2016	Belgium	Europe	Dog	ENA	ERS23972295	Illumina	validation_dataset	na	1	53.36	282	2464662	514	511	cluster_17	514	cluster_29	514	329	-	-	Positive	Positive	tox_ulcerans*	50	too_fragmented	-	1	pld_ulcerans*	dtxR_ulcerans	-	-	-	-	-	-	-	-	-	-	-	-	-	-	-	-	-
3914	DIFT059	-	Belgium	Europe	Human	ENA	ERS23972296	Illumina	validation_dataset	na	1	53.31	135	2457095	331	100	cluster_1	331	cluster_1	331	84	BE_cryptic_02 - link with BE_G	-	Positive	Positive	tox_ulcerans*	51	PAI	-	1	pld_ulcerans*	dtxR_ulcerans	-	-	-	-	-	-	-	-	-	-	-	-	-	-	-	-	-
3915	DIFT067	-	Belgium	Europe	Human	ENA	ERS23972297	Illumina	validation_dataset	na	1	53.38	167	2605970	328	530	cluster_1	331	cluster_5	328	324	BE_cryptic_01 - link with BE_A	-	Positive	Positive	tox_ulcerans*	50	PAI	-	1	pld_ulcerans*	dtxR_ulcerans	-	-	-	-	-	-	-	-	-	-	-	-	-	-	-	-	-
2252	DIFT075	2018	Belgium	Europe	Human	ENA	ERS23972298	Illumina	validation_dataset	na	1	53.35	41	2522804	332	512	cluster_1	331	cluster_7	332	330	-	-	Positive	Positive	tox_ulcerans*	50	PAI	-	1	pld_ulcerans*	dtxR_ulcerans	-	-	-	-	-	-	-	-	-	-	-	-	-	-	-	-	-
3916	DIFT090	-	Belgium	Europe	Human	ENA	ERS23972299	Illumina	validation_dataset	na	1	53.31	215	2540583	331	531	cluster_1	331	cluster_1	331	343	-	-	Positive	Positive	tox_ulcerans*	51	PAI	-	1	pld_ulcerans*	dtxR_ulcerans	-	-	-	-	-	-	-	-	-	-	-	-	-	-	-	-	-
3917	DIFT091	-	Belgium	Europe	Human	ENA	ERS23972300	Illumina	validation_dataset	na	1	53.33	126	2525783	332	532	cluster_1	331	cluster_7	332	344	-	-	Positive	Positive	tox_ulcerans*	50	PAI	-	1	pld_ulcerans*	dtxR_ulcerans	-	-	-	-	-	-	-	-	-	-	-	-	-	-	-	-	-
2254	DIFT099	2019	Belgium	Europe	Human	ENA	ERS23972301	Illumina	validation_dataset	na	1	53.33	269	2467424	331	513	cluster_1	331	cluster_1	331	84	BE_cryptic_02 - link with BE_G	-	Positive	Positive	tox_ulcerans*	51	PAI	-	1	pld_ulcerans*	dtxR_ulcerans	-	-	-	-	-	-	-	-	-	-	-	-	-	-	-	-	-
2255	DIFT102	2019	Belgium	Europe	Human	ENA	ERS23972302	Illumina	validation_dataset	na	1	53.39	466	2467403	331	514	cluster_1	331	cluster_1	331	197	-	-	Positive	Positive	tox_ulcerans*	34	PAI	-	1	pld_ulcerans*	dtxR_ulcerans	-	-	-	-	-	-	-	-	-	-	-	-	-	-	-	-	-
2256	DIFT103	2019	Belgium	Europe	Human	ENA	ERS23972303	Illumina	validation_dataset	na	1	53.42	711	2570020	331	515	cluster_1	331	cluster_1	331	331	BE_D	-	Positive	Positive	tox_ulcerans*	51	PAI	-	1	pld_ulcerans*	dtxR_ulcerans	-	-	-	-	-	-	-	-	-	-	-	-	-	-	-	-	-
3594	DIFT112	2020	Belgium	Europe	Human	ENA	ERS23972304	Illumina	validation_dataset	na	1	53.39	82	2644350	332	525	cluster_1	331	cluster_7	332	338	BE_E	-	Positive	Positive	tox_ulcerans*	50	PAI	-	1	pld_ulcerans*	dtxR_ulcerans	-	-	-	-	-	-	-	-	-	-	-	-	-	-	-	-	-
2258	DIFT113	2020	Belgium	Europe	Human	ENA	ERS23972305	Illumina	validation_dataset	na	1	53.3	134	2459468	331	516	cluster_1	331	cluster_1	331	332	-	-	Positive	Positive	tox_ulcerans*	51	PAI	-	1	pld_ulcerans*	dtxR_ulcerans	-	-	-	-	-	-	-	-	-	-	-	-	-	-	-	-	-
2259	DIFT122	2020	Belgium	Europe	Human	ENA	ERS23972306	Illumina	validation_dataset	na	1	53.31	42	2455500	331	517	cluster_1	331	cluster_1	331	84	BE_G	-	Positive	Positive	tox_ulcerans*	51	PAI	-	1	pld_ulcerans*	dtxR_ulcerans	-	-	-	-	-	-	-	-	-	-	-	-	-	-	-	-	-
2260	DIFT123	2020	Belgium	Europe	Dog	ENA	ERS23972307	Illumina	validation_dataset	na	1	53.29	63	2459122	331	517	cluster_1	331	cluster_1	331	84	BE_G	-	Positive	Positive	tox_ulcerans*	51	PAI	-	1	pld_ulcerans*	dtxR_ulcerans	-	-	-	-	-	-	-	-	-	-	-	-	-	-	-	-	-
2261	DIFT135	2021	Belgium	Europe	Human	ENA	ERS23972308	Illumina	validation_dataset	na	1	53.32	32	2503965	331	518	cluster_1	331	cluster_1	331	84	BE_cryptic_02 - link with BE_G	-	Positive	Positive	tox_ulcerans*	51	PAI	-	1	pld_ulcerans*	dtxR_ulcerans	-	-	-	-	-	-	-	-	-	-	-	-	-	-	-	-	-
2465	DIFT171	2021	Belgium	Europe	Human	ENA	ERS23972309	Illumina	validation_dataset	na	1	53.32	91	2444557	332	519	cluster_1	331	cluster_7	332	333	-	-	Positive	Positive	tox_ulcerans*	50	PAI	-	1	pld_ulcerans*	dtxR_ulcerans	-	-	-	-	-	-	-	-	-	-	-	-	-	-	-	-	-
2487	DIFT206	2021	Belgium	Europe	Human	ENA	ERS23972310	Illumina	validation_dataset	na	1	53.35	707	2584715	328	520	cluster_1	331	cluster_5	328	324	BE_cryptic_01 - link with BE_A	-	Positive	Positive	tox_ulcerans*	50	PAI	-	1	pld_ulcerans*	dtxR_ulcerans	-	-	-	-	-	-	-	-	-	-	-	-	-	-	-	-	-
2489	DIFT221	2022	Belgium	Europe	Human	ENA	ERS23972311	Illumina	validation_dataset	na	1	53.4	438	2649604	332	521	cluster_1	331	cluster_7	332	334	-	-	Positive	Positive	tox_ulcerans*	50	PAI	-	1	pld_ulcerans*	dtxR_ulcerans	-	-	-	-	-	-	-	-	-	-	-	-	-	-	-	-	-
2490	DIFT229	2022	Belgium	Europe	Human	ENA	ERS23972312	Illumina	validation_dataset	na	1	53.32	309	2443488	332	522	cluster_1	331	cluster_7	332	335	-	-	Positive	Positive	tox_ulcerans*	50	PAI	-	1	pld_ulcerans*	dtxR_ulcerans	-	-	-	-	-	-	-	-	-	-	-	-	-	-	-	-	-
2491	DIFT244	2022	Belgium	Europe	Human	ENA	ERS23972313	Illumina	validation_dataset	na	1	53.36	220	2530165	325	523	cluster_4	325	cluster_16	583	336	-	-	Positive	Positive	tox_ulcerans	33	prophage_PF3_fragmented	Type_1	1	pld_ulcerans*	dtxR_ulcerans	-	-	-	-	-	-	-	-	-	-	-	-	-	-	-	-	-
2492	DIFT246	2022	Belgium	Europe	Cat	ENA	ERS23972314	Illumina	validation_dataset	na	1	53.41	306	2563164	958	524	cluster_1	331	cluster_7	332	337	BE_K	-	Positive	Positive	tox_ulcerans*	50	PAI	-	1	pld_ulcerans*	dtxR_ulcerans	-	-	-	-	-	-	-	-	-	-	-	-	-	-	-	-	-
2952	FDAARGOS_1118T	1948	UK	Europe	Human	NCBI	SAMN16357287	Illumina	original_dataset	0	0 (duplicate)	53.31	1	2453751	345	41	cluster_11	428	cluster_17	345	31	-	Same isolate 2	-	-	-	-	-	-	0	pld_ulcerans*	dtxR_ulcerans	-	-	-	-	-	-	-	-	-	-	-	-	-	-	-	-	-
2953	FH2016-1	2016	Japan	Asia	Human	NCBI	SAMD00168434	Illumina	original_dataset	1	1	53.36	1	2579134	337	42	cluster_4	325	cluster_6	337	32	-	-	-	-	tox_ulcerans	33	prophage_PF3	Type_1	1	pld_ulcerans*	dtxR_ulcerans	-	-	-	-	-	-	-	-	-	-	-	-	-	-	-	-	-
2954	FRC0010	2008	France	Europe	Human	ENA	ERS23972315	Illumina	original_dataset	1	1	53.32	8	2483989	325	43	cluster_4	325	cluster_16	583	33	-	-	Positive	Positive	tox_ulcerans	33	prophage_PF3	Type_1	1	pld_ulcerans*	dtxR_ulcerans	-	-	-	-	-	I	S	S	S	S	R	S	R	S	S	S	S
2956	FRC0012	2008	France	Europe	Human	ENA	ERS14575982	Illumina	original_dataset	1	1	53.33	14	2499908	331	45	cluster_1	331	cluster_1	331	34	-	-	Positive	Positive	tox_ulcerans*	34	PAI	-	1	pld_ulcerans*	dtxR_ulcerans	-	-	-	-	-	I	S	S	S	S	R	S	R	S	S	S	S
2957	FRC0020	2008	France	Europe	Human	ENA	ERS23972316	Illumina	original_dataset	1	1	53.31	16	2511299	332	46	cluster_1	331	cluster_18	10003	35	FR_cryptic_15	-	Positive	Positive	tox_ulcerans*	50	too_fragmented	-	1	pld_ulcerans*	dtxR_ulcerans	-	-	-	-	-	I	S	S	S	S	R	S	R	S	S	S	S
2958	FRC0027	2008	France	Europe	Human	ENA	ERS23972317	Illumina	original_dataset	1	1	53.35	10	2528521	331	47	cluster_1	331	cluster_19	582	36	-	-	Positive	Positive	tox_ulcerans*	50	PAI	-	1	pld_ulcerans*	dtxR_ulcerans	-	-	-	-	-	I	S	S	S	S	R	S	R	S	S	S	S
2961	FRC0058	2010	France	Europe	Human	ENA	ERS14575985	Illumina	original_dataset	1	1	53.31	13	2531127	328	50	cluster_1	331	cluster_5	328	5	-	Same isolate 1	Positive	Positive	tox_ulcerans*	50	PAI	-	1	pld_ulcerans*	dtxR_ulcerans	-	-	-	-	-	I	S	S	S	S	R	S	R	S	S	S	S
2962	FRC0063	2010	France	Europe	Human	ENA	ERS23972318	Illumina	original_dataset	1	1	53.33	10	2532847	331	51	cluster_1	331	cluster_1	331	93	FR_cryptic_02	-	Positive	Positive	tox_ulcerans*	34	PAI	-	1	pld_ulcerans*	dtxR_ulcerans	-	-	-	-	-	I	S	S	S	S	R	S	R	S	S	S	S
2963	FRC0075	2019	-	-	Human	ENA	ERS23972319	Illumina	original_dataset	1	1	53.42	12	2543813	332	52	cluster_1	331	cluster_2	10004	40	-	-	Positive	Positive	tox_ulcerans*	58	PAI	-	1	pld_ulcerans*	dtxR_ulcerans	-	-	-	-	-	I	S	S	S	S	R	S	S	S	S	S	S
2964	FRC0090	2011	France	Europe	Human	ENA	ERS23972320	Illumina	original_dataset	1	1	53.35	22	2618153	331	53	cluster_1	331	cluster_1	331	41	-	-	Positive	Positive	tox_ulcerans*	34	PAI	-	1	pld_ulcerans*	dtxR_ulcerans	-	-	-	-	-	I	I	S	S	S	R	S	R	S	S	S	S
2965	FRC0147	2012	France	Europe	Human	ENA	ERS23972321	Illumina	original_dataset	1	1	53.31	13	2535618	326	54	cluster_1	331	cluster_21	326	42	-	-	Positive	Positive	tox_ulcerans*	50	PAI	-	1	pld_ulcerans*	dtxR_ulcerans	-	-	-	-	-	I	S	S	S	S	R	S	R	S	S	S	S
2966	FRC0155	2013	France	Europe	Human	ENA	ERS23972322	Illumina	original_dataset	1	1	53.34	14	2537127	331	55	cluster_1	331	cluster_1	331	43	-	-	Positive	Positive	tox_ulcerans*	34	PAI	-	1	pld_ulcerans*	dtxR_ulcerans	-	-	-	-	-	I	S	S	S	S	R	S	R	S	S	S	S
2967	FRC0166	2013	France	Europe	Human	ENA	ERS23972323	Illumina	original_dataset	1	1	53.32	13	2448340	325	56	cluster_4	325	cluster_16	583	44	-	-	Negative	Negative	-	-	-	-	0	pld_ulcerans*	dtxR_ulcerans	-	-	-	-	-	I	I	S	S	S	R	S	R	S	S	S	S
2968	FRC0169	2013	France	Europe	Human	ENA	ERS23972324	Illumina	original_dataset	1	1	53.31	13	2503520	331	57	cluster_1	331	cluster_1	331	93	FR_cryptic_02	-	Positive	Positive	tox_ulcerans*	34	PAI	-	1	pld_ulcerans*	dtxR_ulcerans	-	-	-	-	-	I	S	S	S	S	R	S	R	S	S	S	S
2969	FRC0183	2013	France	Europe	Human	ENA	ERS14575986	Illumina	original_dataset	1	1	53.36	19	2612670	328	58	cluster_1	331	cluster_5	328	46	-	-	Positive	Positive	tox_ulcerans*	50	PAI	-	1	pld_ulcerans*	dtxR_ulcerans*	-	-	-	-	-	I	S	S	S	S	R	S	R	S	S	S	S
2970	FRC0187	2013	France	Europe	Human	ENA	ERS23972325	Illumina	original_dataset	1	1	53.28	11	2490371	326	59	cluster_1	331	cluster_21	326	47	-	-	Positive	Positive	tox_ulcerans*	50	PAI	-	1	pld_ulcerans*	dtxR_ulcerans	-	-	-	-	-	I	S	S	S	S	R	S	R	S	S	S	S
2971	FRC0189	2013	France	Europe	Dog	ENA	ERS23972326	Illumina	original_dataset	1	1	53.31	14	2455162	331	60	cluster_1	331	cluster_1	331	48	FR_cryptic_03	-	Positive	Positive	tox_ulcerans*	34	PAI	-	1	pld_ulcerans*	dtxR_ulcerans	-	-	-	-	-	I	S	S	S	S	R	S	R	S	S	S	S
2972	FRC0193	2013	France	Europe	Human	ENA	ERS23972327	Illumina	original_dataset	1	1	53.31	14	2455531	331	61	cluster_1	331	cluster_1	331	93	FR_cryptic_02	-	Positive	Positive	tox_ulcerans*	34	PAI	-	1	pld_ulcerans*	dtxR_ulcerans	-	-	-	-	-	I	S	S	S	S	R	S	R	S	S	S	S
2973	FRC0194	2013	France	Europe	Human	ENA	ERS23972328	Illumina	original_dataset	1	1	53.33	11	2500586	331	62	cluster_1	331	cluster_1	331	50	FR_cryptic_09	-	Positive	Positive	tox_ulcerans*	51	PAI	-	1	pld_ulcerans*	dtxR_ulcerans	-	-	-	-	-	I	S	S	S	S	R	S	R	S	S	S	S
2974	FRC0199	2013	France	Europe	Human	ENA	ERS14575987	Illumina	original_dataset	1	1	53.31	12	2446868	326	63	cluster_1	331	cluster_8	10000	51	-	-	Positive	Positive	tox_ulcerans*	34	PAI	-	1	pld_ulcerans*	dtxR_ulcerans	-	-	-	-	-	I	S	S	S	S	R	S	R	S	S	S	S
2975	FRC0270	2014	France	Europe	Human	ENA	ERS23972329	Illumina	original_dataset	1	1	53.32	12	2448751	325	64	cluster_4	325	cluster_16	583	52	-	-	Negative	Negative	-	-	-	-	0	pld_ulcerans*	dtxR_ulcerans	-	-	-	-	-	I	S	S	S	S	R	S	R	S	S	S	S
2976	FRC0279	2014	France	Europe	Dog	ENA	ERS14575988	Illumina	original_dataset	1	1	53.41	28	2582595	364	65	cluster_1	331	cluster_22	364	53	-	-	Positive	Positive	tox_ulcerans*	50	PAI	-	1	pld_ulcerans*	dtxR_ulcerans	-	-	-	-	-	I	S	S	S	S	R	S	R	S	S	S	S
2977	FRC0286	2015	France	Europe	Human	ENA	ERS23972330	Illumina	original_dataset	1	1	53.33	49	2510641	337	66	cluster_4	325	cluster_6	337	54	FR_cryptic_31	-	Positive	Positive	tox_ulcerans*	59	too_fragmented	-	1	pld_ulcerans*	dtxR_ulcerans	-	-	-	-	-	I	S	S	S	S	R	S	R	S	S	S	S
2978	FRC0296	2015	France	Europe	Dog	ENA	ERS23972331	Illumina	original_dataset	1	1	53.35	21	2512961	959	67	cluster_13	959	cluster_23	959	55	-	-	Negative	Negative	-	-	-	-	0	pld_ulcerans*	dtxR_ulcerans	-	-	-	-	-	I	S	S	S	S	S	S	R	S	S	S	S
2979	FRC0300	2015	France	Europe	Human	ENA	ERS14575989	Illumina	original_dataset	1	1	53.28	24	2540329	385	68	cluster_14	385	cluster_24	385	56	-	-	Negative	Negative	-	-	-	-	0	pld_ulcerans*	dtxR_ulcerans*	-	-	-	-	-	I	S	S	S	S	R	S	R	S	S	S	S
2980	FRC0305	2015	France	Europe	Human	ENA	ERS23972332	Illumina	original_dataset	1	1	53.3	10	2484566	325	69	cluster_4	325	cluster_25	10001	57	-	-	Positive	Positive	tox_ulcerans*	54	prophage_PF5	Type_1	1	pld_ulcerans*	dtxR_ulcerans	-	-	-	-	-	I	S	S	S	S	R	S	R	S	S	S	S
2981	FRC0319	2015	France	Europe	Human	ENA	ERS23972333	Illumina	original_dataset	1	1	53.35	14	2549049	331	70	cluster_1	331	cluster_1	331	93	FR_cryptic_02	-	Positive	Positive	tox_ulcerans*	34	PAI	-	1	pld_ulcerans*	dtxR_ulcerans	-	-	-	-	-	I	I	S	S	S	R	S	S	S	S	S	S
2982	FRC0328	2015	France	Europe	Human	ENA	ERS23972334	Illumina	original_dataset	1	1	53.31	16	2454808	331	71	cluster_1	331	cluster_1	331	58	-	-	Positive	Positive	tox_ulcerans*	34	PAI	-	1	pld_ulcerans*	dtxR_ulcerans	-	-	-	-	-	I	S	S	S	S	R	S	R	S	S	S	S
2983	FRC0329	2015	France	Europe	Human	ENA	ERS23972335	Illumina	original_dataset	1	1	53.32	10	2448081	325	72	cluster_4	325	cluster_16	583	59	-	-	Negative	Negative	-	-	-	-	0	pld_ulcerans*	dtxR_ulcerans	-	-	-	-	-	I	I	S	S	S	R	S	R	S	S	S	S
2984	FRC0330	2015	France	Europe	Human	ENA	ERS23972336	Illumina	original_dataset	1	1	53.36	12	2494393	325	73	cluster_4	325	cluster_16	583	60	-	-	Negative	Negative	-	-	-	-	0	pld_ulcerans*	dtxR_ulcerans	-	-	-	-	-	I	I	S	S	S	R	S	R	S	S	S	S
2986	FRC0358	2015	France	Europe	Human	ENA	ERS23972337	Illumina	original_dataset	1	1	53.29	16	2474888	332	75	cluster_1	331	cluster_18	10003	62	-	-	Positive	Positive	tox_ulcerans*	50	too_fragmented	-	1	pld_ulcerans*	dtxR_ulcerans	-	-	-	-	-	I	S	S	S	S	R	S	R	S	S	S	S
2987	FRC0364	2015	UK	Europe	EQA	ENA	ERS23972338	Illumina	original_dataset	1	1	53.39	35	2601305	337	76	cluster_4	325	cluster_6	337	63	-	-	Negative	Negative	-	-	-	-	0	pld_ulcerans*	dtxR_ulcerans	-	-	-	-	-	I	I	S	S	S	R	S	R	S	S	S	S
2989	FRC0379	2016	France	Europe	Human	ENA	ERS23972339	Illumina	original_dataset	1	1	53.36	22	2617413	331	78	cluster_1	331	cluster_1	331	64	-	-	Positive	Positive	tox_ulcerans*	34	PAI	-	1	pld_ulcerans*	dtxR_ulcerans	-	-	-	-	-	I	S	S	S	S	R	S	R	S	S	S	S
2990	FRC0391	2016	France	Africa	Human	ENA	ERS23972340	Illumina	original_dataset	1	1	53.41	21	2583498	339	79	cluster_2	339	cluster_3	339	65	FR_cryptic_22	-	Negative	Negative	-	-	-	-	0	pld_ulcerans*	dtxR_ulcerans	-	-	-	-	-	I	S	S	S	S	R	S	R	S	S	S	S
2992	FRC0397	2016	France	Europe	Cat	ENA	ERS23972341	Illumina	original_dataset	1	1	53.36	12	2570990	325	81	cluster_4	325	cluster_16	583	67	-	-	Positive	Positive	tox_ulcerans*	57	prophage_PF4	Type_3	1	pld_ulcerans*	dtxR_ulcerans	-	-	-	-	-	I	S	S	S	S	R	S	R	S	S	S	S
2993	FRC0399	2016	France	Europe	Human	ENA	ERS23972342	Illumina	original_dataset	1	1	53.33	16	2499835	331	82	cluster_1	331	cluster_1	331	68	-	-	Positive	Positive	tox_ulcerans*	34	PAI	-	1	pld_ulcerans*	dtxR_ulcerans	-	-	-	-	-	I	S	S	S	S	R	S	R	S	S	S	S
2995	FRC0415	2016	France	Europe	Human	ENA	ERS23972343	Illumina	original_dataset	1	1	53.33	18	2498378	428	83	cluster_11	428	cluster_27	428	69	-	-	Negative	Negative	-	-	-	-	0	pld_ulcerans*	dtxR_ulcerans	-	-	-	-	-	I	S	S	S	S	R	S	R	S	S	S	S
2996	FRC0422	2016	France	Europe	Human	ENA	ERS23972344	Illumina	original_dataset	1	1	53.37	23	2407791	349	84	cluster_9	349	cluster_14	349	70	-	-	Negative	Negative	-	-	-	-	0		dtxR_ulcerans*	-	-	-	-	-	I	S	S	S	S	R	S	S	S	S	S	S
2997	FRC0446	2016	France	Europe	Human	ENA	ERS23972345	Illumina	original_dataset	1	1	53.35	18	2420280	349	85	cluster_9	349	cluster_14	349	71	-	-	Negative	Negative	-	-	-	-	0	pld_ulcerans#0%	dtxR_ulcerans	-	-	-	-	-	I	S	S	S	S	R	S	R	S	S	S	S
2998	FRC0473	2016	France	Europe	Human	ENA	ERS23972346	Illumina	original_dataset	1	1	53.41	18	2568225	699	86	cluster_6	699	cluster_11	699	72	-	-	Negative	Negative	-	-	-	-	0	pld_ulcerans*	dtxR_ulcerans	-	-	-	-	-	I	S	S	S	S	R	S	R	S	S	S	S
2999	FRC0495	2017	France	Europe	Human	ENA	ERS23972347	Illumina	original_dataset	1	1	53.33	27	2447208	332	87	cluster_1	331	cluster_7	332	73	FR_cryptic_17 - link with FR_03	-	Positive	Positive	tox_ulcerans*	50	PAI	-	1	pld_ulcerans*	dtxR_ulcerans	-	-	-	-	-	I	S	S	S	S	R	S	R	S	S	S	S
3000	FRC0499	2017	France	Europe	Human	ENA	ERS23972348	Illumina	original_dataset	1	1	53.37	20	2502212	339	88	cluster_2	339	cluster_3	339	74	FR_cryptic_24	-	Negative	Negative	-	-	-	-	0	pld_ulcerans*	dtxR_ulcerans	-	-	-	-	-	I	S	S	S	S	R	S	R	S	S	S	S
3001	FRC0500	2017	France	Europe	Human	ENA	ERS23972349	Illumina	original_dataset	1	1	53.35	33	2575858	328	89	cluster_1	331	cluster_5	328	75	-	-	Positive	Positive	tox_ulcerans*	50	PAI	-	1	pld_ulcerans*	dtxR_ulcerans	-	-	-	-	-	I	I	S	S	S	R	S	R	S	S	S	S
3002	FRC0542	2017	France	Europe	Human	ENA	ERS23972350	Illumina	original_dataset	1	1	53.36	18	2576181	328	90	cluster_1	331	cluster_5	328	76	-	-	Positive	Positive	tox_ulcerans*	50	PAI	-	1	pld_ulcerans*	dtxR_ulcerans	-	-	-	-	-	I	S	S	S	S	R	S	R	S	S	S	S
3003	FRC0548	2017	France	Europe	Human	ENA	ERS23972351	Illumina	original_dataset	1	1	53.32	11	2449020	325	91	cluster_4	325	cluster_16	583	77	-	-	Negative	Negative	-	-	-	-	0	pld_ulcerans*	dtxR_ulcerans	-	-	-	-	-	I	S	S	S	S	S	S	R	S	S	S	S
3004	FRC0550	2017	France	Europe	Human	ENA	ERS23972352	Illumina	original_dataset	1	1	53.35	16	2575304	328	92	cluster_1	331	cluster_5	328	78	-	-	Positive	Positive	tox_ulcerans*	50	PAI	-	1	pld_ulcerans*	dtxR_ulcerans	-	-	-	-	-	I	I	S	S	S	R	S	R	S	S	S	S
3005	FRC0582	2018	France	Europe	Human	ENA	ERS23972353	Illumina	original_dataset	1	1	53.32	22	2568812	328	93	cluster_1	331	cluster_5	328	79	FR_cryptic_11	-	Positive	Positive	tox_ulcerans*	50	PAI	-	1	pld_ulcerans*	dtxR_ulcerans	-	-	-	-	-	-	I	S	S	S	S	S	S	S	S	S	S
3006	FRC0584	2018	France	Europe	Human	ENA	ERS23972354	Illumina	original_dataset	1	1	53.34	11	2480481	337	94	cluster_4	325	cluster_6	337	54	FR_cryptic_31	-	Positive	Positive	tox_ulcerans	33	prophage_PF4	Type_3	1	pld_ulcerans*	dtxR_ulcerans	-	-	-	-	-	-	S	S	S	S	S	S	S	R	S	S	R
3007	FRC0618	2018	France	Europe	Human	ENA	ERS23972355	Illumina	original_dataset	1	1	53.35	14	2500130	331	95	cluster_1	331	cluster_1	331	80	-	-	Positive	Positive	tox_ulcerans*	34	PAI	-	1	pld_ulcerans*	dtxR_ulcerans	-	-	-	-	-	-	I	S	S	S	S	S	S	S	S	S	S
3008	FRC0634	2018	France	Europe	Human	ENA	ERS23972356	Illumina	original_dataset	1	1	53.35	18	2597614	327	96	cluster_8	327	cluster_13	327	81	-	-	Negative	Negative	-	-	-	-	0	pld_ulcerans*	dtxR_ulcerans	-	-	-	-	-	-	S	S	S	S	S	S	S	S	S	S	S
3010	FRC0638	2018	France	Europe	Human	ENA	ERS23972357	Illumina	original_dataset	1	1	53.36	16	2613937	328	98	cluster_1	331	cluster_5	328	79	FR_cryptic_11	-	Positive	Positive	tox_ulcerans*	50	PAI	-	1	pld_ulcerans*	dtxR_ulcerans	-	-	-	-	-	-	I	S	S	S	S	S	S	S	S	S	S
3012	FRC0684	2018	Belgium	Europe	Human	ENA	ERS23972358	Illumina	original_dataset	1	1	53.31	15	2455333	331	100	cluster_1	331	cluster_1	331	84	BE_cryptic_02 - link with BE_G	-	Positive	Positive	tox_ulcerans*	51	PAI	-	1	pld_ulcerans*	dtxR_ulcerans	-	-	-	-	-	I	I	S	S	S	R	S	R	S	S	S	S
3013	FRC0687	2018	Belgium	Europe	EQA	ENA	ERS23972359	Illumina	original_dataset	1	1	53.44	13	2588975	339	101	cluster_2	339	cluster_3	339	85	-	-	Negative	Negative	-	-	-	-	0	pld_ulcerans*	dtxR_ulcerans	-	-	-	-	-	I	S	S	S	S	R	S	R	S	S	S	S
3014	FRC0692	2018	France	Europe	Human	ENA	ERS23972360	Illumina	original_dataset	1	1	53.35	14	2411464	349	102	cluster_9	349	cluster_14	349	86	-	-	Negative	Negative	-	-	-	-	0	pld_ulcerans#0%	dtxR_ulcerans	-	-	-	-	-	-	R	S	S	S	S	S	S	S	S	S	S
3015	FRC0693	2018	France	Europe	Human	ENA	ERS23972361	Illumina	original_dataset	1	1	53.32	14	2473209	337	103	cluster_4	325	cluster_6	337	87	-	-	Positive	Positive	tox_ulcerans	33	prophage_PF3	Type_1	1	pld_ulcerans*	dtxR_ulcerans	-	-	-	-	-	-	I	S	S	S	S	S	S	S	S	S	S
3016	FRC0695	2018	UK	Europe	EQA	ENA	ERS23972362	Illumina	original_dataset	1	1	53.35	60	2586260	514	104	cluster_17	514	cluster_29	514	88	-	-	Positive	Positive	tox_ulcerans*	50	too_fragmented	-	1	pld_ulcerans*	dtxR_ulcerans	-	-	-	-	-	I	S	S	S	S	R	S	R	S	S	S	S
3017	FRC0700	2018	France	Europe	Boar	ENA	ERS23972363	Illumina	original_dataset	1	1	53.44	15	2590579	339	105	cluster_2	339	cluster_3	339	89	FR_cryptic_27	-	Negative	Negative	-	-	-	-	0	pld_ulcerans*	dtxR_ulcerans	-	-	-	-	-	-	I	S	S	S	S	S	R	S	S	S	S
3018	FRC0703	2019	France	Europe	Human	ENA	ERS23972364	Illumina	original_dataset	1	1	53.32	13	2473898	337	106	cluster_4	325	cluster_6	337	90	-	-	Positive	Positive	tox_ulcerans	33	prophage_PF3	Type_1	1	pld_ulcerans*	dtxR_ulcerans	-	-	-	-	-	I	S	S	S	S	R	S	R	S	S	S	S
3019	FRC0706	2019	France	Europe	Human	ENA	ERS23972365	Illumina	original_dataset	1	1	53.3	14	2528782	332	107	cluster_1	331	cluster_2	10004	91	-	-	Positive	Positive	tox_ulcerans*	50	PAI	-	1	pld_ulcerans*	dtxR_ulcerans	-	-	-	-	-	I	S	S	S	S	R	S	R	S	S	S	S
3020	FRC0707	2019	France	Europe	Human	ENA	ERS23972366	Illumina	original_dataset	1	1	53.41	13	2559680	699	108	cluster_6	699	cluster_11	699	92	-	-	Negative	Negative	-	-	-	-	0	pld_ulcerans*	dtxR_ulcerans	-	-	-	-	-	I	S	S	S	S	R	S	S	S	S	S	S
3021	FRC0729	2019	France	Europe	Human	ENA	ERS23972367	Illumina	original_dataset	1	1	53.31	13	2454927	331	109	cluster_1	331	cluster_1	331	93	FR_cryptic_02	-	Positive	Positive	tox_ulcerans*	34	PAI	-	1	pld_ulcerans*	dtxR_ulcerans	-	-	-	-	-	R	I	S	S	S	S	S	S	S	S	S	S
3022	FRC0730	2019	France	Europe	Human	ENA	ERS23972368	Illumina	original_dataset	0	1	53.36	37	2443696	349	110	cluster_9	349	cluster_14	349	94	-	-	Negative	Negative	-	-	-	-	0	pld_ulcerans#0%	dtxR_ulcerans	-	-	-	-	-	R	I	S	S	R	S	S	S	S	S	S	S
3023	FRC0737	2019	France	Europe	Human	ENA	ERS23972369	Illumina	original_dataset	1	1	53.31	15	2454963	331	111	cluster_1	331	cluster_1	331	1	UKN_cryptic_01	-	Positive	Positive	tox_ulcerans*	34	PAI	-	1	pld_ulcerans*	dtxR_ulcerans	-	-	-	-	-	R	I	S	S	S	S	S	S	S	S	S	S
3024	FRC0765	2019	France	Europe	Human	ENA	ERS14575993	Illumina	original_dataset	1	1	53.33	12	2424474	357	112	cluster_1	331	cluster_30	357	95	-	-	Positive	Positive	tox_ulcerans*	50	PAI	-	1	pld_ulcerans*	dtxR_ulcerans	-	-	-	-	-	R	I	S	S	S	S	S	S	S	S	S	S
3025	FRC0786	2019	France	Europe	Human	ENA	ERS23972370	Illumina	original_dataset	1	1	53.39	24	2555716	690	113	cluster_7	690	cluster_12	690	96	FR_cryptic_30	-	Positive	Positive	tox_ulcerans	52	too_fragmented	-	1	pld_ulcerans*	dtxR_ulcerans	-	-	-	-	-	R	S	S	S	S	S	S	S	S	S	S	S
3026	FRC0794	2019	France	Europe	Human	ENA	ERS23972371	Illumina	original_dataset	1	1	53.42	19	2537955	332	114	cluster_1	331	cluster_2	10004	97	-	-	Positive	Positive	-	-	-	-	0	pld_ulcerans*	dtxR_ulcerans	-	-	-	-	-	R	I	S	S	S	S	S	S	S	S	S	S
3027	FRC0804	2019	France	Europe	Cat	ENA	ERS14575994	Illumina	original_dataset	1	1	53.36	19	2548726	514	115	cluster_17	514	cluster_29	514	98	-	-	Positive	Positive	tox_ulcerans*	50	too_fragmented	-	1	pld_ulcerans*	dtxR_ulcerans	-	-	-	-	-	R	I	S	S	S	S	S	S	S	S	S	S
3029	FRC0815	2019	France	Europe	Human	ENA	ERS23972372	Illumina	original_dataset	1	1	53.36	16	2411450	349	117	cluster_9	349	cluster_14	349	99	-	-	Negative	Negative	-	-	-	-	0	pld_ulcerans#0%	dtxR_ulcerans	-	-	-	-	-	R	I	S	S	S	S	S	S	S	S	S	S
3030	FRC0816	2019	France	Europe	Human	ENA	ERS23972373	Illumina	original_dataset	1	1	53.37	16	2408027	349	118	cluster_9	349	cluster_14	349	100	FR_cryptic_19	-	Negative	Negative	-	-	-	-	0		dtxR_ulcerans	-	-	-	-	-	R	I	S	S	S	S	S	S	S	S	S	S
3031	FRC0820	2019	France	Africa	Human	ENA	ERS23972374	Illumina	original_dataset	1	1	53.41	12	2558571	339	119	cluster_2	339	cluster_3	339	65	FR_cryptic_22	FR_patC	Negative	Negative	-	-	-	-	0	pld_ulcerans*	dtxR_ulcerans	-	-	-	-	-	-	S	S	S	S	S	S	S	S	S	S	S
3032	FRC0823	2019	France	Europe	Dog	ENA	ERS23972375	Illumina	original_dataset	1	1	53.33	26	2534078	331	120	cluster_1	331	cluster_1	331	101	-	-	Positive	Positive	tox_ulcerans*	34	PAI	-	1	pld_ulcerans*	dtxR_ulcerans	-	-	-	-	-	-	S	S	S	S	S	S	S	S	S	S	S
3033	FRC0847	2019	France	Europe	Cat	ENA	ERS23972376	Illumina	original_dataset	1	1	53.36	33	2528285	325	121	cluster_4	325	cluster_16	583	102	-	FR_patA	Positive	Positive	tox_ulcerans	33	prophage_PF3	Type_1	1	pld_ulcerans*	dtxR_ulcerans	-	-	-	-	-	R	I	S	S	S	S	S	S	S	S	S	S
3994	FRC0848	2019	France	Europe	Cat	ENA	ERS23972377	Illumina	validation_dataset	na	1	53.31	18	2517012	720	457	cluster_18	720	cluster_31	720	298	-	-	Negative	Negative	-	-	-	-	0	pld_ulcerans*	dtxR_ulcerans	-	-	-	-	-	R	I	S	S	S	S	S	S	S	S	S	S
3034	FRC0854	2019	France	Europe	Dog	ENA	ERS23972378	Illumina	original_dataset	1	1	53.36	14	2531732	325	122	cluster_4	325	cluster_16	583	103	-	-	Positive	Positive	tox_ulcerans	33	prophage_PF3	Type_1	1	pld_ulcerans*	dtxR_ulcerans	-	-	-	-	-	R	I	S	S	S	S	S	S	S	S	S	S
3035	FRC0855	2019	France	Europe	Cat	ENA	ERS23972379	Illumina	original_dataset	1	1	53.32	12	2446961	325	123	cluster_4	325	cluster_16	583	104	-	FR_patD	Negative	Negative	-	-	-	-	0	pld_ulcerans*	dtxR_ulcerans	-	-	-	-	-	R	I	S	S	S	S	S	S	S	S	S	S
3036	FRC0856	2019	France	Europe	Dog	ENA	ERS23972380	Illumina	original_dataset	1	1	53.37	17	2599978	720	124	cluster_18	720	cluster_31	720	105	-	-	Negative	Negative	-	-	-	-	0	pld_ulcerans*	dtxR_ulcerans	-	-	-	-	-	I	I	S	S	S	R	S	R	S	S	S	S
3037	FRC0859	2020	France	Europe	Human	ENA	ERS23972381	Illumina	original_dataset	1	1	53.31	21	2511555	332	125	cluster_1	331	cluster_18	10003	106	-	-	Positive	Positive	tox_ulcerans*	50	too_fragmented	-	1	pld_ulcerans*	dtxR_ulcerans	-	-	-	-	-	I	S	S	S	S	R	S	R	S	S	S	S
3038	FRC0869	2020	France	Europe	Cat	ENA	ERS23972382	Illumina	original_dataset	1	1	53.31	16	2455417	331	126	cluster_1	331	cluster_1	331	93	FR_cryptic_02	FR_patE	Positive	Positive	tox_ulcerans*	34	PAI	-	1	pld_ulcerans*	dtxR_ulcerans	-	-	-	-	-	I	I	S	S	S	R	S	R	S	S	S	S
3039	FRC0876	2020	France	Europe	Dog	ENA	ERS23972383	Illumina	original_dataset	1	1	53.32	13	2447681	325	127	cluster_4	325	cluster_16	583	107	-	-	Negative	Negative	-	-	-	-	0	pld_ulcerans*	dtxR_ulcerans	-	-	-	-	-	I	I	S	S	S	R	S	R	S	S	S	S
3040	FRC0883	2020	France	Europe	Human	ENA	ERS23972384	Illumina	original_dataset	1	1	53.36	24	2618009	331	128	cluster_1	331	cluster_1	331	93	FR_cryptic_02	-	Positive	Positive	tox_ulcerans*	34	PAI	-	1	pld_ulcerans*	dtxR_ulcerans	-	-	-	-	-	I	S	S	S	S	R	S	R	S	S	S	S
3041	FRC0886	2020	France	Europe	Rat	ENA	ERS23972385	Illumina	original_dataset	1	1	53.32	16	2445414	332	129	cluster_1	331	cluster_7	332	108	FR_cryptic_18	-	Positive	Positive	tox_ulcerans*	50	PAI	-	1	pld_ulcerans*	dtxR_ulcerans	-	-	-	-	-	I	I	S	S	S	R	S	R	S	S	S	S
3042	FRC0887	2020	France	Europe	Cat	ENA	ERS23972386	Illumina	original_dataset	1	1	53.36	11	2529606	325	130	cluster_4	325	cluster_16	583	102	-	FR_patA	Positive	Positive	tox_ulcerans	33	prophage_PF3_fragmented	Type_1	1	pld_ulcerans*	dtxR_ulcerans	-	-	-	-	-	I	I	S	S	S	R	S	R	S	S	S	S
3043	FRC0888	2020	France	Europe	Cat	ENA	ERS23972387	Illumina	original_dataset	1	1	53.31	17	2455626	331	126;131	cluster_1	331	cluster_1	331	93	FR_cryptic_02	FR_patE	Positive	Positive	tox_ulcerans*	34	PAI	-	1	pld_ulcerans*	dtxR_ulcerans	-	-	-	-	-	I	I	S	S	S	R	S	R	S	S	S	S
3044	FRC0891	2020	France	Europe	Human	ENA	ERS23972388	Illumina	original_dataset	1	1	53.41	30	2599228	690	132	cluster_7	690	cluster_12	690	96	FR_cryptic_30	-	Positive	Positive	tox_ulcerans	52	too_fragmented	-	1	pld_ulcerans*	dtxR_ulcerans	-	-	-	-	-	I	S	S	S	S	R	S	R	S	S	S	S
3045	FRC0897	2020	France	Europe	Cat	ENA	ERS23972389	Illumina	original_dataset	1	1	53.3	17	2536570	757	133	cluster_1	331	cluster_21	326	109	-	-	Positive	Positive	tox_ulcerans*	50	PAI	-	1	pld_ulcerans*	dtxR_ulcerans	-	-	-	-	-	-	S	S	S	S	S	S	R	S	S	S	S
3046	FRC0915	2020	France	Europe	Cat	ENA	ERS23972390	Illumina	original_dataset	1	1	53.38	13	2505579	339	134	cluster_2	339	cluster_3	339	110	-	-	Negative	Negative	-	-	-	-	0	pld_ulcerans*	dtxR_ulcerans	-	-	-	-	-	-	S	S	S	S	-	S	S	S	S	S	S
3047	FRC0916	2020	France	Europe	Dog	ENA	ERS23972391	Illumina	original_dataset	1	1	53.32	11	2484947	325	135	cluster_4	325	cluster_16	583	111	-	-	Positive	Positive	tox_ulcerans	33	prophage_PF3	Type_1	1	pld_ulcerans*	dtxR_ulcerans	-	-	-	-	-	-	S	S	S	S	S	S	S	S	S	S	S
3048	FRC0921	2020	France	Europe	Dog	ENA	ERS23972392	Illumina	original_dataset	1	1	53.43	26	2615635	699	136	cluster_6	699	cluster_11	699	112	FR_cryptic_29	-	Negative	Negative	-	-	-	-	0	pld_ulcerans*	dtxR_ulcerans	-	-	-	-	-	-	S	S	S	S	R	S	S	S	S	S	S
3049	FRC0922	2020	France	Europe	Cat	ENA	ERS23972393	Illumina	original_dataset	1	1	53.43	14	2617560	699	137	cluster_6	699	cluster_11	699	112	FR_cryptic_29	-	Positive	Positive	-	-	-	-	0	pld_ulcerans*	dtxR_ulcerans	-	-	-	-	-	R	I	S	S	S	R	S	R	S	S	S	S
3050	FRC0929	2020	France	Europe	Dog	ENA	ERS23972394	Illumina	original_dataset	1	1	53.36	17	2579055	328	138	cluster_1	331	cluster_5	328	113	-	-	Positive	Positive	tox_ulcerans*	50	PAI	-	1	pld_ulcerans*	dtxR_ulcerans*	-	-	-	-	-	R	I	S	S	S	R	S	R	S	S	S	S
3051	FRC0931	2020	France	Europe	Human	ENA	ERS23972395	Illumina	original_dataset	1	1	53.3	14	2448647	328	139	cluster_1	331	cluster_5	328	114	-	-	Positive	Positive	tox_ulcerans*	50	PAI	-	1	pld_ulcerans*	dtxR_ulcerans	-	-	-	-	-	R	I	S	S	S	R	S	R	S	S	S	S
3052	FRC0971	2020	France	Europe	Dog	ENA	ERS23972396	Illumina	original_dataset	1	1	53.36	20	2461301	339	140	cluster_2	339	cluster_3	339	115	-	-	Negative	Negative	-	-	-	-	0	pld_ulcerans*	dtxR_ulcerans	-	-	-	-	-	R	I	S	S	S	S	S	S	S	S	S	S
3053	FRC0972	2020	France	Europe	Cat	ENA	ERS23972397	Illumina	original_dataset	1	1	53.32	17	2448661	325	141	cluster_4	325	cluster_16	583	104	-	FR_patD	Negative	Negative	-	-	-	-	0	pld_ulcerans*	dtxR_ulcerans	-	-	-	-	-	R	I	S	S	S	S	S	R	S	S	S	S
3054	FRC0973	2020	France	Europe	Dog	ENA	ERS23972398	Illumina	original_dataset	1	1	53.42	24	2513661	760	142	cluster_11	428	cluster_27	428	116	FR_cryptic_01	-	Negative	Negative	-	-	-	-	0	pld_ulcerans*	dtxR_ulcerans	-	-	-	-	-	R	I	S	S	S	R	S	S	S	S	S	S
3055	FRC0977	2020	France	Europe	Human	ENA	ERS23972399	Illumina	original_dataset	1	1	53.31	14	2503526	331	143	cluster_1	331	cluster_1	331	117	-	-	Positive	Positive	tox_ulcerans*	51	PAI	-	1	pld_ulcerans*	dtxR_ulcerans	-	-	-	-	-	R	I	S	S	S	R	S	S	S	S	S	S
3056	FRC0981	2020	France	Europe	Dog	ENA	ERS23972400	Illumina	original_dataset	1	1	53.42	25	2559948	339	144	cluster_2	339	cluster_3	339	118	-	-	Negative	Negative	-	-	-	-	0	pld_ulcerans*	dtxR_ulcerans	-	-	-	-	-	R	S	S	S	S	S	S	S	S	S	S	S
3057	FRC0982	2020	France	Europe	Dog	ENA	ERS23972401	Illumina	original_dataset	1	1	53.41	21	2560505	339	145	cluster_2	339	cluster_3	339	119	FR_cryptic_23	-	Negative	Negative	-	-	-	-	0	pld_ulcerans*	dtxR_ulcerans	-	-	-	-	-	I	S	S	S	S	R	S	R	S	S	S	S
3058	FRC0990	2020	France	Europe	Dog	ENA	ERS23972402	Illumina	original_dataset	1	1	53.43	22	2593849	339	146	cluster_2	339	cluster_3	339	120	-	-	Negative	Negative	-	-	-	-	0	pld_ulcerans*	dtxR_ulcerans	-	-	-	-	-	R	I	S	S	S	S	S	S	S	S	S	S
3059	FRC0991	2020	France	Europe	Dog	ENA	ERS23972403	Illumina	original_dataset	1	1	53.33	22	2450326	325	147	cluster_4	325	cluster_16	583	121	-	-	Negative	Negative	-	-	-	-	0	pld_ulcerans*	dtxR_ulcerans	-	-	-	-	-	R	I	S	S	S	S	S	R	S	S	S	S
3060	FRC0995	2020	France	Europe	Human	ENA	ERS23972404	Illumina	original_dataset	1	1	53.36	30	2549370	766	148	cluster_1	331	cluster_32	766	122	-	-	Positive	Positive	tox_ulceransNTTB?5%	straddling_contigs	too_fragmented	-	0	pld_ulcerans*	dtxR_ulcerans	-	-	-	-	-	R	I	S	S	S	R	S	S	S	S	S	S
3061	FRC0999	2020	France	Europe	Human	ENA	ERS23972405	Illumina	original_dataset	1	1	53.34	38	2537312	331	149	cluster_1	331	cluster_1	331	123	FR_cryptic_08	-	Positive	Positive	tox_ulcerans*	34	PAI	-	1	pld_ulcerans*	dtxR_ulcerans	-	-	-	-	-	R	I	S	S	S	R	S	R	S	S	S	S
3062	FRC1000	2020	France	Europe	Human	ENA	ERS23972406	Illumina	original_dataset	1	1	53.31	26	2486286	325	150	cluster_4	325	cluster_16	583	124	-	-	Positive	Positive	tox_ulcerans	33	prophage_PF3_fragmented	Type_1	1	pld_ulcerans*	dtxR_ulcerans	-	-	-	-	-	R	I	S	S	S	S	S	S	S	S	S	S
3064	FRC1008	2020	France	Europe	Dog	ENA	ERS23972407	Illumina	original_dataset	1	1	53.42	14	2551272	339	152	cluster_2	339	cluster_3	339	125	-	-	Negative	Negative	-	-	-	-	0	pld_ulcerans*	dtxR_ulcerans	-	-	-	-	-	R	I	S	S	S	S	S	S	S	S	S	S
3065	FRC1009	2020	France	Europe	Dog	ENA	ERS23972408	Illumina	original_dataset	1	1	53.31	23	2454546	331	153	cluster_1	331	cluster_1	331	48	FR_cryptic_03	-	Positive	Positive	tox_ulcerans*	34	PAI	-	1	pld_ulcerans*	dtxR_ulcerans	-	-	-	-	-	R	S	S	S	S	S	S	R	S	S	S	S
3066	FRC1013	2020	France	Africa	Human	ENA	ERS23972409	Illumina	original_dataset	0	1	53.41	16	2559680	339	154	cluster_2	339	cluster_3	339	65	FR_cryptic_22	FR_patC	Negative	Negative	-	-	-	-	0	pld_ulcerans*	dtxR_ulcerans	-	-	-	-	-	R	I	S	S	S	R	S	S	S	S	S	S
3067	FRC1014	2020	France	Europe	Cat	ENA	ERS14575997	Illumina	original_dataset	1	1	53.33	17	2438639	337	155	cluster_4	325	cluster_6	337	126	-	-	Negative	Negative	-	-	-	-	0	pld_ulcerans*	dtxR_ulcerans	-	-	-	-	-	R	I	S	S	S	R	S	S	S	S	S	S
3068	FRC1019	2020	France	Europe	Human	ENA	ERS23972410	Illumina	original_dataset	1	1	53.4	22	2559461	339	156	cluster_2	339	cluster_3	339	127	-	-	Negative	Negative	-	-	-	-	0	pld_ulcerans*	dtxR_ulcerans	-	-	-	-	-	R	I	S	S	S	R	S	S	S	S	S	S
3069	FRC1020	2020	France	Europe	Cat	ENA	ERS23972411	Illumina	original_dataset	1	1	53.29	16	2535819	331	157	cluster_1	331	cluster_1	331	128	-	-	Positive	Positive	tox_ulcerans*	34	PAI	-	1	pld_ulcerans*	dtxR_ulcerans	-	-	-	-	-	R	I	S	S	S	R	S	R	S	S	S	S
3070	FRC1023	2020	France	Europe	Cat	ENA	ERS23972412	Illumina	original_dataset	1	1	53.37	20	2546539	331	158	cluster_1	331	cluster_1	331	93	FR_cryptic_02	-	Positive	Positive	tox_ulcerans*	34	PAI	-	1	pld_ulcerans*	dtxR_ulcerans	-	-	-	-	-	R	I	S	S	S	R	S	R	S	S	S	S
3071	FRC1026	2020	France	Europe	Cat	ENA	ERS23972413	Illumina	original_dataset	1	1	53.31	22	2455000	331	159	cluster_1	331	cluster_1	331	129	-	-	Positive	Positive	tox_ulcerans*	34	PAI	-	1	pld_ulcerans*	dtxR_ulcerans	-	-	-	-	-	R	I	S	S	S	R	S	R	S	S	S	S
3072	FRC1027	2020	France	Europe	Cat	ENA	ERS23972414	Illumina	original_dataset	1	1	53.31	16	2484169	325	160	cluster_4	325	cluster_16	583	130	-	-	Positive	Positive	tox_ulcerans	33	prophage_PF3	Type_1	1	pld_ulcerans*	dtxR_ulcerans	-	-	-	-	-	R	I	S	S	S	R	S	R	S	S	S	S
3073	FRC1028	2020	France	Europe	Dog	ENA	ERS23972415	Illumina	original_dataset	1	1	53.43	31	2587637	690	161	cluster_7	690	cluster_12	690	131	-	-	Negative	Negative	-	-	-	-	0	pld_ulcerans*	dtxR_ulcerans	-	-	-	-	-	R	I	S	S	S	R	S	R	S	S	S	S
3074	FRC1030	2020	France	Europe	Human	ENA	ERS23972416	Illumina	original_dataset	1	1	53.34	16	2489838	326	162	cluster_1	331	cluster_8	10000	132	-	-	Positive	Positive	tox_ulcerans*	34	PAI	-	1	pld_ulcerans*	dtxR_ulcerans	-	-	-	-	-	R	I	S	S	S	R	S	R	S	R	S	S
3075	FRC1031	2020	France	Europe	Dog	ENA	ERS23972417	Illumina	original_dataset	1	1	53.31	22	2454450	331	163	cluster_1	331	cluster_1	331	133	FR_cryptic_05	-	Positive	Positive	tox_ulcerans*	34	PAI	-	1	pld_ulcerans*	dtxR_ulcerans	-	-	-	-	-	R	I	S	S	S	R	S	R	S	S	S	S
3076	FRC1032	2020	France	Europe	Cat	ENA	ERS23972418	Illumina	original_dataset	1	1	53.38	27	2550451	690	164	cluster_7	690	cluster_12	690	96	FR_cryptic_30	-	Negative	Negative	-	-	-	-	0	pld_ulcerans*	dtxR_ulcerans	-	-	-	-	-	R	I	S	S	S	R	S	S	S	S	S	S
3077	FRC1040	2020	France	Europe	Human	ENA	ERS23972419	Illumina	original_dataset	1	1	53.33	14	2493418	325	165	cluster_4	325	cluster_16	583	134	-	-	Negative	Negative	-	-	-	-	0	pld_ulcerans*	dtxR_ulcerans	-	-	-	-	-	I	S	S	S	S	R	S	R	S	S	S	S
3079	FRC1047	2020	France	Europe	Cat	ENA	ERS23972420	Illumina	original_dataset	1	1	53.32	26	2502147	428	167	cluster_11	428	cluster_27	428	135	-	-	Negative	Negative	-	-	-	-	0	pld_ulcerans*	dtxR_ulcerans	-	-	-	-	-	R	I	S	S	S	R	S	R	S	S	S	S
3080	FRC1054	2020	France	Europe	Cat	ENA	ERS23972421	Illumina	original_dataset	1	1	53.41	19	2560249	339	168	cluster_2	339	cluster_3	339	136	FR_cryptic_25	-	Negative	Negative	-	-	-	-	0	pld_ulcerans*	dtxR_ulcerans	-	-	-	-	-	I	I	R	R	R	R	R	R	S	S	S	S
3081	FRC1056	2020	France	Europe	Horse	ENA	ERS23972422	Illumina	original_dataset	1	1	53.35	17	2436579	773	169	cluster_4	325	cluster_33	773	137	-	-	Negative	Negative	-	-	-	-	0	pld_ulcerans*	dtxR_ulcerans	-	-	-	-	-	R	I	S	S	S	R	S	R	S	S	S	S
3082	FRC1059	2020	France	Europe	Dog	ENA	ERS23972423	Illumina	original_dataset	1	1	53.34	15	2468727	339	170	cluster_2	339	cluster_3	339	138	FR_cryptic_26	-	Negative	Negative	-	-	-	-	0	pld_ulcerans*	dtxR_ulcerans	-	-	-	-	-	R	I	S	S	S	R	S	R	S	S	S	S
3083	FRC1060	2020	France	Europe	Human	ENA	ERS23972424	Illumina	original_dataset	1	1	53.32	13	2447957	325	171	cluster_4	325	cluster_16	583	139	-	-	Negative	Negative	-	-	-	-	0	pld_ulcerans*	dtxR_ulcerans	-	-	-	-	-	R	I	S	S	S	S	S	S	S	S	S	S
3084	FRC1064	2020	France	Europe	Dog	ENA	ERS23972425	Illumina	original_dataset	1	1	53.31	20	2456181	331	172	cluster_1	331	cluster_1	331	93	FR_cryptic_02	FR_patF	Positive	Positive	tox_ulcerans*	34	PAI	-	1	pld_ulcerans*	dtxR_ulcerans	-	-	-	-	-	R	I	S	S	S	R	S	R	S	S	S	S
3085	FRC1066	2020	France	Europe	Human	ENA	ERS23972426	Illumina	original_dataset	1	1	53.39	17	2513241	699	173	cluster_6	699	cluster_11	699	141	-	-	Negative	Negative	-	-	-	-	0	pld_ulcerans*	dtxR_ulcerans	-	-	-	-	-	R	I	S	S	S	R	S	S	S	S	S	S
3086	FRC1067	2020	France	Europe	Dog	ENA	ERS23972427	Illumina	original_dataset	1	1	53.31	21	2455985	331	172	cluster_1	331	cluster_1	331	93	FR_cryptic_02	FR_patF	Positive	Positive	tox_ulcerans*	34	PAI	-	1	pld_ulcerans*	dtxR_ulcerans	-	-	-	-	-	R	I	S	S	S	R	S	R	S	S	S	S
3087	FRC1068	2020	France	Europe	Human	ENA	ERS23972428	Illumina	original_dataset	1	1	53.36	30	2412470	349	174	cluster_9	349	cluster_14	349	142	-	-	Negative	Negative	-	-	-	-	0	pld_ulcerans#0%	dtxR_ulcerans	-	-	-	-	-	R	R	S	S	S	R	S	R	S	S	S	S
3088	FRC1077	2020	France	Europe	Human	ENA	ERS23972429	Illumina	original_dataset	1	1	53.32	13	2485338	325	175	cluster_4	325	cluster_16	583	143	-	-	Positive	Positive	tox_ulcerans	33	prophage_PF3	Type_1	1	pld_ulcerans*	dtxR_ulcerans	-	-	-	-	-	R	I	S	S	S	R	S	S	S	S	S	S
3089	FRC1081	2020	France	Europe	Human	ENA	ERS23972430	Illumina	original_dataset	1	1	53.41	20	2605358	339	176	cluster_2	339	cluster_3	339	119	FR_cryptic_23	-	Negative	Negative	-	-	-	-	0	pld_ulcerans*	dtxR_ulcerans	-	-	-	-	-	I	S	S	S	S	S	S	R	S	S	S	S
3091	FRC1084	2020	France	Europe	Dog	ENA	ERS23972431	Illumina	original_dataset	1	1	53.32	19	2526552	328	178	cluster_1	331	cluster_5	328	145	-	-	Positive	Positive	tox_ulcerans*	50	PAI	-	1	pld_ulcerans*	dtxR_ulcerans	-	-	-	-	-	I	I	S	S	S	R	S	R	S	S	S	S
3092	FRC1086	2021	France	Europe	Human	ENA	ERS23972432	Illumina	original_dataset	1	1	53.43	36	2623275	690	179	cluster_7	690	cluster_12	690	146	-	-	Negative	Negative	-	-	-	-	0	pld_ulcerans*	dtxR_ulcerans	-	-	-	-	-	I	S	S	S	S	R	S	R	I	S	S	S
3093	FRC1089	2021	France	Europe	Dog	ENA	ERS23972433	Illumina	original_dataset	1	1	53.41	23	2611232	325	180	cluster_4	325	cluster_16	583	147	-	-	Positive	Positive	tox_ulceransNTTB?2%	straddling_contigs	too_fragmented	-	0	pld_ulcerans*	dtxR_ulcerans	-	-	-	-	-	I	I	S	S	S	R	S	R	S	S	S	S
3094	FRC1091	2021	France	Europe	Dog	ENA	ERS23972434	Illumina	original_dataset	1	1	53.42	19	2560250	339	181	cluster_2	339	cluster_3	339	148	-	-	Negative	Negative	-	-	-	-	0	pld_ulcerans*	dtxR_ulcerans	-	-	-	-	-	-	I	S	S	S	S	S	R	S	S	S	S
3095	FRC1093	2021	France	Europe	Cat	ENA	ERS23972435	Illumina	original_dataset	1	1	53.33	21	2449895	325	182	cluster_4	325	cluster_16	583	149	-	-	Negative	Negative	-	-	-	-	0	pld_ulcerans*	dtxR_ulcerans	-	-	-	-	-	R	I	S	S	S	S	S	S	S	S	S	S
3096	FRC1099	2021	France	Europe	Human	ENA	ERS23972436	Illumina	original_dataset	1	1	53.36	19	2576451	325	183	cluster_4	325	cluster_16	583	150	-	-	Positive	Positive	tox_ulcerans	33	prophage_PF3	Type_1	1	pld_ulcerans*	dtxR_ulcerans	-	-	-	-	-	I	I	S	S	S	R	S	R	S	S	S	S
3097	FRC1102	2021	France	Europe	Cat	ENA	ERS23972437	Illumina	original_dataset	1	1	53.32	19	2485258	325	184	cluster_4	325	cluster_16	583	151	-	-	Positive	Positive	tox_ulcerans	33	prophage_PF3	Type_1	1	pld_ulcerans*	dtxR_ulcerans	-	-	-	-	-	I	I	S	S	S	R	S	R	S	R	S	S
3098	FRC1106	2021	France	Europe	Human	ENA	ERS23972438	Illumina	original_dataset	1	1	53.32	15	2494793	781	185	cluster_11	428	cluster_35	781	152	-	-	Negative	Negative	-	-	-	-	0	pld_ulcerans*	dtxR_ulcerans	-	-	-	-	-	I	S	S	S	S	R	S	S	S	S	S	S
3099	FRC1107	2021	France	Europe	Horse	ENA	ERS23972439	Illumina	original_dataset	1	1	53.27	22	2491633	325	186	cluster_4	325	cluster_9	543	153	-	-	Negative	Negative	-	-	-	-	0	pld_ulcerans*	dtxR_ulcerans	-	-	-	-	-	I	S	S	S	S	R	S	R	S	S	S	S
3100	FRC1108	2021	France	Europe	Dog	ENA	ERS23972440	Illumina	original_dataset	1	1	53.32	16	2449307	782	187	cluster_4	325	cluster_16	583	154	-	-	Negative	Negative	-	-	-	-	0	pld_ulcerans*	dtxR_ulcerans	-	-	-	-	-	I	S	S	S	S	R	S	R	S	S	S	S
3101	FRC1110	2021	France	Europe	Dog	ENA	ERS23972441	Illumina	original_dataset	1	1	53.41	20	2638018	339	188	cluster_2	339	cluster_3	339	155	-	-	Negative	Negative	-	-	-	-	0	pld_ulcerans*	dtxR_ulcerans	-	-	-	-	-	I	S	S	S	S	R	S	R	S	S	S	S
3102	FRC1111	2021	France	Europe	Cat	ENA	ERS23972442	Illumina	original_dataset	1	1	53.34	16	2508139	337	189	cluster_4	325	cluster_6	337	54	FR_cryptic_31	-	Positive	Positive	tox_ulcerans	33	prophage_PF3	Type_1	1	pld_ulcerans*	dtxR_ulcerans	-	-	-	-	-	I	I	S	S	S	R	S	R	S	S	S	S
3103	FRC1113	2021	France	Europe	Cat	ENA	ERS14576000	Illumina	original_dataset	1	1	53.46	28	2568634	332	190	cluster_1	331	cluster_2	10004	156	FR_cryptic_14	-	Positive	Positive	tox_ulcerans*	53	PAI	-	1	pld_ulcerans*	dtxR_ulcerans	-	-	-	-	-	I	S	S	S	S	R	S	R	S	S	S	S
3104	FRC1114	2021	France	Europe	Cat	ENA	ERS23972443	Illumina	original_dataset	1	1	53.33	17	2448701	325	191	cluster_4	325	cluster_16	583	157	-	-	Negative	Negative	-	-	-	-	0	pld_ulcerans*	dtxR_ulcerans	-	-	-	-	-	I	I	S	S	S	R	S	R	S	S	S	S
3105	FRC1115	2021	France	Europe	Dog	ENA	ERS23972444	Illumina	original_dataset	1	1	53.34	25	2517965	690	192	cluster_7	690	cluster_12	690	96	FR_cryptic_30	-	Positive	Positive	tox_ulcerans	52	too_fragmented	-	1	pld_ulcerans*	dtxR_ulcerans	-	-	-	-	-	I	I	S	S	S	R	S	R	S	S	S	S
3106	FRC1123	2021	France	Europe	Dog	ENA	ERS23972445	Illumina	original_dataset	1	1	53.34	42	2449789	331	193	cluster_1	331	cluster_1	331	158	-	-	Positive	Positive	tox_ulcerans*	34	PAI	-	1	pld_ulcerans*	dtxR_ulcerans	-	-	-	-	-	I	I	S	S	S	R	S	R	S	S	S	S
3107	FRC1125	2021	France	Europe	Human	ENA	ERS23972446	Illumina	original_dataset	1	1	53.33	39	2540108	326	194	cluster_1	331	cluster_21	326	159	-	FR_patG	Positive	Positive	tox_ulcerans*	50	PAI	-	1	pld_ulcerans*	dtxR_ulcerans	-	-	-	-	-	I	S	S	S	S	S	S	R	S	S	S	S
3108	FRC1126	2021	France	Europe	Human	ENA	ERS23972447	Illumina	original_dataset	1	1	53.33	50	2540601	326	195	cluster_1	331	cluster_21	326	159	-	FR_patG	Positive	Positive	tox_ulcerans*	50	PAI	-	1	pld_ulcerans*	dtxR_ulcerans	-	-	-	-	-	I	S	S	S	S	R	S	R	S	S	S	S
3109	FRC1127	2021	France	Europe	Rabbit	ENA	ERS23972448	Illumina	original_dataset	1	1	53.34	39	2487901	358	196	cluster_1	331	cluster_37	358	160	FR_cryptic_12	-	Positive	Positive	tox_ulcerans*	50	PAI	-	1	pld_ulcerans*	dtxR_ulcerans	-	-	-	-	-	I	I	S	S	S	R	S	R	S	S	S	S
3110	FRC1128	2021	France	Europe	Dog	ENA	ERS23972449	Illumina	original_dataset	1	1	53.33	38	2489490	325	197	cluster_4	325	cluster_25	10001	161	-	-	Positive	Positive	tox_ulcerans*	54	prophage_PF5	Type_1	1	pld_ulcerans*	dtxR_ulcerans	-	-	-	-	-	I	I	S	S	S	R	S	R	S	S	S	S
3111	FRC1130	2021	France	Europe	Human	ENA	ERS23972450	Illumina	original_dataset	1	1	53.34	54	2462654	514	198	cluster_17	514	cluster_29	514	162	-	-	Positive	Positive	tox_ulcerans*	50	too_fragmented	-	1	pld_ulcerans*	dtxR_ulcerans	-	-	-	-	-	I	S	S	S	S	R	S	R	S	S	S	S
3112	FRC1134	2021	France	Europe	Cat	ENA	ERS23972451	Illumina	original_dataset	1	1	53.45	46	2555912	339	199	cluster_2	339	cluster_3	339	163	-	-	Negative	Negative	-	-	-	-	0	pld_ulcerans*	dtxR_ulcerans	-	-	-	-	-	I	I	S	S	S	R	S	R	S	S	S	S
3113	FRC1137	2021	France	Europe	Rat	ENA	ERS23972452	Illumina	original_dataset	1	1	53.36	45	2449338	332	200	cluster_1	331	cluster_7	332	164	-	-	Positive	Positive	tox_ulcerans*	50	PAI	-	1	pld_ulcerans*	dtxR_ulcerans	-	-	-	-	-	I	I	S	S	S	R	S	R	S	S	S	S
3114	FRC1141	2021	France	Europe	Cat	ENA	ERS23972453	Illumina	original_dataset	1	1	53.41	46	2551104	331	201	cluster_1	331	cluster_1	331	93	FR_cryptic_02	-	Positive	Positive	tox_ulcerans*	34	PAI	-	1	pld_ulcerans*	dtxR_ulcerans	-	-	-	-	-	I	S	S	S	S	R	S	R	S	S	S	S
3115	FRC1146	2021	France	Europe	Dog	ENA	ERS23972454	Illumina	original_dataset	1	1	53.45	38	2627671	339	202	cluster_2	339	cluster_3	339	89	FR_cryptic_27	-	Negative	Negative	-	-	-	-	0	pld_ulcerans*	dtxR_ulcerans	-	-	-	-	-	I	I	S	S	S	R	S	R	S	S	S	S
3116	FRC1147	2021	France	Europe	Donkey	ENA	ERS14576001	Illumina	original_dataset	1	1	53.39	44	2416455	349	203	cluster_9	349	cluster_14	349	166	-	-	Negative	Negative	-	-	-	-	0	pld_ulcerans#0%	dtxR_ulcerans	-	-	-	-	-	I	S	S	S	S	R	S	R	S	S	S	S
3117	FRC1148	2021	France	Europe	Cat	ENA	ERS23972455	Illumina	original_dataset	1	1	53.32	20	2456756	331	204	cluster_1	331	cluster_1	331	167	FR_cryptic_04	-	Positive	Positive	tox_ulcerans*	34	PAI	-	1	pld_ulcerans*	dtxR_ulcerans	-	-	-	-	-	I	I	S	S	S	R	S	R	S	I	S	S
3118	FRC1151	2021	France	Europe	Human	ENA	ERS23972456	Illumina	original_dataset	1	1	53.35	40	2448669	332	205	cluster_1	331	cluster_7	332	168	-	FR_patH	Positive	Positive	tox_ulcerans*	50	PAI	-	1	pld_ulcerans*	dtxR_ulcerans	-	-	-	-	-	I	S	S	S	S	R	S	S	S	S	S	S
3119	FRC1153	2021	France	Europe	Dog	ENA	ERS23972457	Illumina	original_dataset	1	1	53.43	39	2563032	339	206	cluster_2	339	cluster_3	339	119	FR_cryptic_23	-	Negative	Negative	-	-	-	-	0	pld_ulcerans*	dtxR_ulcerans	-	-	-	-	-	I	I	S	S	S	R	S	R	S	S	S	S
3120	FRC1156	2021	France	Europe	Human	ENA	ERS23972458	Illumina	original_dataset	1	1	53.34	34	2448833	332	207	cluster_1	331	cluster_7	332	168	-	FR_patH	Positive	Positive	tox_ulcerans*	50	PAI	-	1	pld_ulcerans*	dtxR_ulcerans	-	-	-	-	-	I	S	S	S	S	R	S	S	S	S	S	S
3121	FRC1158	2021	France	Europe	Rabbit	ENA	ERS23972459	Illumina	original_dataset	1	1	53.33	39	2487807	358	208	cluster_1	331	cluster_37	358	160	FR_cryptic_12	-	Positive	Positive	tox_ulcerans*	50	PAI	-	1	pld_ulcerans*	dtxR_ulcerans	-	-	-	-	-	I	I	S	S	S	R	S	R	S	S	S	S
3122	FRC1161	2021	France	Europe	Rat	ENA	ERS23972460	Illumina	original_dataset	1	1	53.36	44	2449564	332	209	cluster_1	331	cluster_7	332	169	-	-	Positive	Positive	tox_ulcerans*	50	PAI	-	1	pld_ulcerans*	dtxR_ulcerans	-	-	-	-	-	I	S	S	S	S	R	S	R	S	S	S	S
3123	FRC1164	2021	France	Europe	Dog	ENA	ERS14576002	Illumina	original_dataset	1	1	53.32	10	2518178	327	210	cluster_8	327	cluster_13	327	170	-	-	Negative	Negative	-	-	-	-	0	pld_ulcerans*	dtxR_ulcerans	-	-	-	-	-	I	I	S	S	S	R	S	R	S	S	S	S
3124	FRC1165	2021	France	Europe	Cat	ENA	ERS23972461	Illumina	original_dataset	1	1	53.34	42	2452355	325	211	cluster_4	325	cluster_16	583	171	-	-	Negative	Negative	-	-	-	-	0	pld_ulcerans*	dtxR_ulcerans	-	-	-	-	-	I	I	S	S	S	R	S	R	S	S	S	S
3125	FRC1166	2021	France	Europe	Human	ENA	ERS23972462	Illumina	original_dataset	1	1	53.38	48	2414969	349	212	cluster_9	349	cluster_14	349	172	-	-	Negative	Negative	-	-	-	-	0	pld_ulcerans#0%	dtxR_ulcerans	-	-	-	-	-	I	S	S	S	S	R	S	R	S	S	S	S
3126	FRC1170	2021	France	Europe	Dog	ENA	ERS23972463	Illumina	original_dataset	1	1	53.36	25	2511424	339	213	cluster_2	339	cluster_3	339	74	FR_cryptic_24	-	Negative	Negative	-	-	-	-	0	pld_ulcerans*	dtxR_ulcerans	-	-	-	-	-	I	I	S	S	S	R	S	R	S	S	S	S
3127	FRC1175	2021	France	Europe	Human	ENA	ERS23972464	Illumina	original_dataset	1	1	53.33	21	2491734	331	214	cluster_1	331	cluster_1	331	173	FR_cryptic_07	-	Positive	Positive	tox_ulceransNTTB?$18%	straddling_contigs	too_fragmented	-	0	pld_ulcerans*	dtxR_ulcerans	-	-	-	-	-	I	S	S	S	S	R	S	R	S	S	S	S
3128	FRC1179	2021	France	Europe	Human	ENA	ERS23972465	Illumina	original_dataset	1	1	53.38	20	2544633	331	215	cluster_1	331	cluster_1	331	123	FR_cryptic_08	-	Positive	Positive	tox_ulcerans*	34	PAI	-	1	pld_ulcerans*	dtxR_ulcerans	-	-	-	-	-	I	S	S	S	S	R	S	R	S	S	S	S
3130	FRC1194	2021	France	Europe	Human	ENA	ERS23972466	Illumina	original_dataset	1	1	53.37	19	2513802	339	217	cluster_2	339	cluster_3	339	175	FR_cryptic_21	-	Negative	Negative	-	-	-	-	0	pld_ulcerans*	dtxR_ulcerans	-	-	-	-	-	I	S	S	S	S	R	S	S	S	S	S	S
3132	FRC1198	2021	France	Europe	Human	ENA	ERS23972467	Illumina	original_dataset	1	1	53.31	23	2453941	331	219	cluster_1	331	cluster_1	331	50	FR_cryptic_09	-	Positive	Positive	tox_ulcerans*	51	PAI	-	1	pld_ulcerans*	dtxR_ulcerans	-	-	-	-	-	I	S	S	S	S	R	S	R	S	S	S	S
3133	FRC1206	2021	France	Europe	Dog	ENA	ERS23972468	Illumina	original_dataset	1	1	53.39	27	2553591	699	220	cluster_6	699	cluster_11	699	177	-	-	Negative	Negative	-	-	-	-	0	pld_ulcerans*	dtxR_ulcerans	-	-	-	-	-	I	S	S	S	S	R	S	R	S	S	S	S
3134	FRC1207	2021	France	Europe	Dog	ENA	ERS14576004	Illumina	original_dataset	1	1	53.31	18	2483694	325	221	cluster_4	325	cluster_16	583	178	-	-	Positive	Positive	tox_ulcerans	56	prophage_PF3	Type_1	1	pld_ulcerans*	dtxR_ulcerans	-	-	-	-	-	I	S	S	S	S	S	S	R	S	S	S	S
3135	FRC1209	2021	France	Europe	Cat	ENA	ERS23972469	Illumina	original_dataset	1	1	53.42	13	2544860	339	222	cluster_2	339	cluster_3	339	179	-	-	Negative	Negative	-	-	-	-	0	pld_ulcerans*	dtxR_ulcerans	-	-	-	-	-	I	S	S	S	S	R	S	R	S	S	S	S
3136	FRC1210	2021	France	Europe	Cat	ENA	ERS23972470	Illumina	original_dataset	1	1	53.32	12	2472936	337	223	cluster_4	325	cluster_6	337	180	-	-	Positive	Positive	tox_ulcerans	55	prophage_PF3	Type_1	1	pld_ulcerans*	dtxR_ulcerans	-	-	-	-	-	I	S	S	S	S	R	S	R	S	S	S	S
3137	FRC1211	2021	France	Europe	Dog	ENA	ERS23972471	Illumina	original_dataset	1	1	53.41	14	2558911	339	224	cluster_2	339	cluster_3	339	136	FR_cryptic_25	-	Negative	Negative	-	-	-	-	0	pld_ulcerans*	dtxR_ulcerans	-	-	-	-	-	I	I	S	S	S	R	S	R	S	S	S	S
3138	FRC1212	2021	France	Europe	Dog	ENA	ERS23972472	Illumina	original_dataset	0	1	53.33	19	2584418	325	225	cluster_4	325	cluster_38	325	181	FR_05	FR_dog_group_01	Positive	Positive	tox_ulcerans*	49	prophage_PF3_and_ILE	Type_1	1	pld_ulcerans*	dtxR_ulcerans	-	-	-	-	-	-	-	-	-	-	-	-	-	-	-	-	-
3139	FRC1214	2021	France	Europe	Dog	ENA	ERS23972473	Illumina	original_dataset	1	1	53.38	17	2514080	339	226	cluster_2	339	cluster_3	339	182	-	-	Negative	Negative	-	-	-	-	0	pld_ulcerans*	dtxR_ulcerans	-	-	-	-	-	I	S	S	S	S	R	S	R	S	S	S	S
3140	FRC1215	2021	France	Europe	Dog	ENA	ERS23972474	Illumina	original_dataset	0	1	53.33	22	2585556	325	227	cluster_4	325	cluster_38	325	181	FR_05	FR_dog_group_01	Positive	Positive	tox_ulcerans*	49	prophage_PF3_and_ILE	Type_1	1	pld_ulcerans*	dtxR_ulcerans	-	-	-	-	-	-	-	-	-	-	-	-	-	-	-	-	-
3141	FRC1216	2021	France	Europe	Horse	ENA	ERS23972475	Illumina	original_dataset	1	1	53.35	22	2411734	349	228	cluster_9	349	cluster_14	349	183	-	-	Negative	Negative	-	-	-	-	0	pld_ulcerans#0%	dtxR_ulcerans	-	-	-	-	-	I	S	S	S	S	R	S	R	S	S	S	S
3142	FRC1223	2021	France	Europe	Cat	ENA	ERS23972476	Illumina	original_dataset	1	1	53.32	22	2556214	428	229	cluster_11	428	cluster_27	428	184	-	-	Negative	Negative	-	-	-	-	0	pld_ulcerans*	dtxR_ulcerans	-	-	-	-	-	I	S	S	S	S	R	S	R	S	S	S	S
3143	FRC1225	2021	France	Europe	Cat	ENA	ERS23972477	Illumina	original_dataset	1	1	53.41	18	2558411	339	230	cluster_2	339	cluster_3	339	185	-	-	Negative	Negative	-	-	-	-	0	pld_ulcerans*	dtxR_ulcerans	-	-	-	-	-	I	S	S	S	S	R	S	R	S	S	S	S
3144	FRC1226	2021	France	Europe	Dog	ENA	ERS23972478	Illumina	original_dataset	0	1	53.33	26	2585381	325	231	cluster_4	325	cluster_38	325	181	FR_05	FR_dog_group_01	Positive	Positive	tox_ulcerans*	49	prophage_PF3_and_ILE	Type_1	1	pld_ulcerans*	dtxR_ulcerans	-	-	-	-	-	-	-	-	-	-	-	-	-	-	-	-	-
3145	FRC1228	2021	France	Europe	Human	ENA	ERS23972479	Illumina	original_dataset	1	1	53.3	35	2485805	332	232	cluster_1	331	cluster_18	10003	186	-	-	Positive	Positive	tox_ulcerans*	50	too_fragmented	-	1	pld_ulcerans*	dtxR_ulcerans	-	-	-	-	-	I	S	S	S	S	S	S	S	S	S	S	S
3146	FRC1231	2021	France	Europe	Dog	ENA	ERS23972480	Illumina	original_dataset	0	1	53.33	39	2583935	325	233	cluster_4	325	cluster_38	325	181	FR_05	FR_dog_group_01	Positive	Positive	tox_ulcerans*	49	prophage_PF3_and_ILE	Type_1	1	pld_ulcerans*	dtxR_ulcerans	-	-	-	-	-	-	-	-	-	-	-	-	-	-	-	-	-
3147	FRC1232	2021	France	Europe	Dog	ENA	ERS23972481	Illumina	original_dataset	0	1	53.33	33	2584079	325	234	cluster_4	325	cluster_38	325	181	FR_05	FR_dog_group_01	Positive	Positive	tox_ulcerans*	49	prophage_PF3_and_ILE	Type_1	1	pld_ulcerans*	dtxR_ulcerans	-	-	-	-	-	-	-	-	-	-	-	-	-	-	-	-	-
3148	FRC1233	2021	France	Europe	Dog	ENA	ERS23972482	Illumina	original_dataset	0	1	53.33	41	2583960	325	235	cluster_4	325	cluster_38	325	181	FR_05	FR_dog_group_01	Positive	Positive	tox_ulcerans*	49	prophage_PF3_and_ILE	Type_1	1	pld_ulcerans*	dtxR_ulcerans	-	-	-	-	-	-	-	-	-	-	-	-	-	-	-	-	-
3149	FRC1234	2021	France	Europe	Horse	ENA	ERS23972483	Illumina	original_dataset	1	1	53.37	39	2407658	349	236	cluster_9	349	cluster_14	349	187	-	-	Negative	Negative	-	-	-	-	0		dtxR_ulcerans	-	-	-	-	-	I	S	S	S	S	R	S	R	S	S	S	S
3150	FRC1235	2021	France	Europe	Dog	ENA	ERS23972484	Illumina	original_dataset	0	1	53.33	44	2583906	325	237	cluster_4	325	cluster_38	325	181	FR_05	FR_dog_group_01	Positive	Positive	tox_ulcerans*	49	prophage_PF3_and_ILE	Type_1	1	pld_ulcerans*	dtxR_ulcerans	-	-	-	-	-	-	-	-	-	-	-	-	-	-	-	-	-
3151	FRC1236	2021	France	Europe	Cat	ENA	ERS23972485	Illumina	original_dataset	0	1	53.31	31	2483652	325	238	cluster_4	325	cluster_16	583	188	FR_06	FR_cat_group_01	Positive	Positive	tox_ulcerans	33	prophage_PF3	Type_1	1	pld_ulcerans*	dtxR_ulcerans	-	-	-	-	-	I	S	S	S	S	R	S	R	S	S	S	S
3153	FRC1241	2021	France	Europe	Dog	ENA	ERS23972486	Illumina	original_dataset	0	1	53.33	25	2584372	325	240	cluster_4	325	cluster_38	325	181	FR_05	FR_dog_group_01	Positive	Positive	tox_ulcerans*	49	prophage_PF3_and_ILE	Type_1	1	pld_ulcerans*	dtxR_ulcerans	-	-	-	-	-	-	-	-	-	-	-	-	-	-	-	-	-
3154	FRC1242	2021	France	Europe	Dog	ENA	ERS23972487	Illumina	original_dataset	0	1	53.33	30	2584475	325	241;257	cluster_4	325	cluster_38	325	181	FR_05	FR_dog_group_01	Positive	Positive	tox_ulcerans*	49	prophage_PF3_and_ILE	Type_1	1	pld_ulcerans*	dtxR_ulcerans	-	-	-	-	-	-	-	-	-	-	-	-	-	-	-	-	-
3155	FRC1243	2021	France	Europe	Dog	ENA	ERS23972488	Illumina	original_dataset	0	1	53.33	36	2583975	325	225;242	cluster_4	325	cluster_38	325	181	FR_05	FR_dog_group_01	Positive	Positive	tox_ulcerans*	49	prophage_PF3_and_ILE	Type_1	1	pld_ulcerans*	dtxR_ulcerans	-	-	-	-	-	-	-	-	-	-	-	-	-	-	-	-	-
3156	FRC1244	2021	France	Europe	Dog	ENA	ERS23972489	Illumina	original_dataset	0	1	53.33	29	2584473	325	225	cluster_4	325	cluster_38	325	181	FR_05	FR_dog_group_01	Positive	Positive	tox_ulcerans*	49	prophage_PF3_and_ILE	Type_1	1	pld_ulcerans*	dtxR_ulcerans	-	-	-	-	-	-	-	-	-	-	-	-	-	-	-	-	-
3157	FRC1245	2021	France	Europe	Dog	ENA	ERS23972490	Illumina	original_dataset	0	1	53.33	35	2583509	325	225	cluster_4	325	cluster_38	325	181	FR_05	FR_dog_group_01	Positive	Positive	tox_ulcerans*	49	prophage_PF3_and_ILE	Type_1	1	pld_ulcerans*	dtxR_ulcerans	-	-	-	-	-	-	-	-	-	-	-	-	-	-	-	-	-
3158	FRC1246	2021	France	Europe	Human	ENA	ERS23972491	Illumina	original_dataset	1	1	53.31	25	2452772	331	243	cluster_1	331	cluster_1	331	133	FR_cryptic_05	-	Positive	Positive	tox_ulcerans*	34	PAI	-	1	pld_ulcerans*	dtxR_ulcerans	-	-	-	-	-	I	S	S	S	S	R	S	R	S	S	S	S
3159	FRC1248	2021	France	Europe	Cat	ENA	ERS23972492	Illumina	original_dataset	0	1	53.31	26	2483825	325	244	cluster_4	325	cluster_16	583	188	FR_06	FR_cat_group_01	Positive	Positive	tox_ulcerans	33	prophage_PF3	Type_1	1	pld_ulcerans*	dtxR_ulcerans	-	-	-	-	-	I	S	S	S	S	R	S	R	S	S	S	S
3161	FRC1251	2021	France	Europe	Dog	ENA	ERS23972493	Illumina	original_dataset	0	1	53.33	28	2584745	325	225;242	cluster_4	325	cluster_38	325	181	FR_05	FR_dog_group_01	Positive	Positive	tox_ulcerans*	49	prophage_PF3_and_ILE	Type_1	1	pld_ulcerans*	dtxR_ulcerans	-	-	-	-	-	-	-	-	-	-	-	-	-	-	-	-	-
3162	FRC1252	2021	France	Europe	Cat	ENA	ERS14576007	Illumina	original_dataset	1	1	53.21	25	2509668	543	245	cluster_4	325	cluster_9	543	189	-	-	Positive	Positive	tox_diphtheriae	3	prophage_PF1	Type_2	1	pld_ulcerans*	dtxR_ulcerans	-	-	-	-	-	I	S	S	S	S	R	S	R	S	S	S	S
3163	FRC1253	2021	France	Europe	Dog	ENA	ERS23972494	Illumina	original_dataset	0	1	53.33	36	2584113	325	246	cluster_4	325	cluster_38	325	181	FR_05	FR_dog_group_01	Positive	Positive	tox_ulcerans*	49	prophage_PF3_and_ILE	Type_1	1	pld_ulcerans*	dtxR_ulcerans	-	-	-	-	-	-	-	-	-	-	-	-	-	-	-	-	-
3164	FRC1254	2021	France	Europe	Dog	ENA	ERS23972495	Illumina	original_dataset	0	1	53.33	35	2584345	325	247	cluster_4	325	cluster_38	325	181	FR_05	FR_dog_group_01	Positive	Positive	tox_ulcerans*	49	prophage_PF3_and_ILE	Type_1	1	pld_ulcerans*	dtxR_ulcerans	-	-	-	-	-	-	-	-	-	-	-	-	-	-	-	-	-
3165	FRC1255	2021	France	Europe	Dog	ENA	ERS23972496	Illumina	original_dataset	0	1	53.33	33	2583566	325	248	cluster_4	325	cluster_38	325	181	FR_05	FR_dog_group_01	Positive	Positive	tox_ulcerans*	49	prophage_PF3_and_ILE	Type_1	1	pld_ulcerans*	dtxR_ulcerans	-	-	-	-	-	-	-	-	-	-	-	-	-	-	-	-	-
3166	FRC1256	2021	France	Europe	Dog	ENA	ERS23972497	Illumina	original_dataset	0	1	53.33	38	2583937	325	249	cluster_4	325	cluster_38	325	181	FR_05	FR_dog_group_01	Positive	Positive	tox_ulcerans*	49	prophage_PF3_and_ILE	Type_1	1	pld_ulcerans*	dtxR_ulcerans	-	-	-	-	-	-	-	-	-	-	-	-	-	-	-	-	-
3167	FRC1257	2021	France	Europe	Cat	ENA	ERS23972498	Illumina	original_dataset	1	1	53.32	54	2442928	332	250	cluster_1	331	cluster_7	332	108	FR_cryptic_18	-	Positive	Positive	tox_ulcerans*	50	PAI	-	1	pld_ulcerans*	dtxR_ulcerans	-	-	-	-	-	I	S	S	S	S	R	S	R	S	S	S	S
3168	FRC1258	2021	France	Europe	Dog	ENA	ERS23972499	Illumina	original_dataset	0	1	53.33	26	2584976	325	251	cluster_4	325	cluster_38	325	181	FR_05	FR_dog_group_01	Positive	Positive	tox_ulcerans*	49	prophage_PF3_and_ILE	Type_1	1	pld_ulcerans*	dtxR_ulcerans	-	-	-	-	-	-	-	-	-	-	-	-	-	-	-	-	-
3169	FRC1259	2021	France	Europe	Dog	ENA	ERS23972500	Illumina	original_dataset	0	1	53.33	31	2584981	325	252;265;275;279;281	cluster_4	325	cluster_38	325	181	FR_05	FR_dog_group_01	Positive	Positive	tox_ulcerans*	49	prophage_PF3_and_ILE	Type_1	1	pld_ulcerans*	dtxR_ulcerans	-	-	-	-	-	-	-	-	-	-	-	-	-	-	-	-	-
3170	FRC1260	2021	France	Europe	Dog	ENA	ERS23972501	Illumina	original_dataset	1	1	53.33	33	2584012	805	241;253;257	cluster_4	325	cluster_38	325	181	FR_05	FR_dog_group_01	Positive	Positive	tox_ulcerans*	49	prophage_PF3_and_ILE	Type_1	1	pld_ulcerans*	dtxR_ulcerans	-	-	-	-	-	-	-	-	-	-	-	-	-	-	-	-	-
3171	FRC1261	2021	France	Europe	Dog	ENA	ERS23972502	Illumina	original_dataset	0	1	53.33	36	2581698	325	254	cluster_4	325	cluster_38	325	181	FR_05	FR_dog_group_01	Positive	Positive	tox_ulcerans*	49	prophage_PF3_and_ILE	Type_1	1	pld_ulcerans*	dtxR_ulcerans	-	-	-	-	-	-	-	-	-	-	-	-	-	-	-	-	-
3172	FRC1262	2021	France	Europe	Dog	ENA	ERS23972503	Illumina	original_dataset	0	1	53.33	33	2583824	325	255	cluster_4	325	cluster_38	325	181	FR_05	FR_dog_group_01	Positive	Positive	tox_ulcerans*	49	prophage_PF3_and_ILE	Type_1	1	pld_ulcerans*	dtxR_ulcerans	-	-	-	-	-	-	-	-	-	-	-	-	-	-	-	-	-
3173	FRC1263	2021	France	Europe	Dog	ENA	ERS23972504	Illumina	original_dataset	1	1	53.33	43	2583242	325	256	cluster_4	325	cluster_38	325	181	FR_05	FR_dog_group_01	Positive	Positive	tox_ulcerans*	49	prophage_PF3_and_ILE	Type_1	1	pld_ulcerans*	dtxR_ulcerans	-	-	-	-	-	-	-	-	-	-	-	-	-	-	-	-	-
3174	FRC1264	2021	France	Europe	Dog	ENA	ERS23972505	Illumina	original_dataset	0	1	53.33	51	2582872	325	257	cluster_4	325	cluster_38	325	181	FR_05	FR_dog_group_01	Positive	Positive	tox_ulcerans*	49	prophage_PF3_and_ILE	Type_1	1	pld_ulcerans*	dtxR_ulcerans	-	-	-	-	-	-	-	-	-	-	-	-	-	-	-	-	-
3175	FRC1265	2021	France	Europe	Dog	ENA	ERS23972506	Illumina	original_dataset	0	1	53.33	38	2583396	325	241;257	cluster_4	325	cluster_38	325	181	FR_05	FR_dog_group_01	Positive	Positive	tox_ulcerans*	49	prophage_PF3_and_ILE	Type_1	1	pld_ulcerans*	dtxR_ulcerans	-	-	-	-	-	-	-	-	-	-	-	-	-	-	-	-	-
3176	FRC1266	2021	France	Europe	Dog	ENA	ERS23972507	Illumina	original_dataset	0	1	53.33	18	2585485	325	258	cluster_4	325	cluster_38	325	181	FR_05	FR_dog_group_01	Positive	Positive	tox_ulcerans*	49	prophage_PF3_and_ILE	Type_1	1	pld_ulcerans*	dtxR_ulcerans	-	-	-	-	-	-	-	-	-	-	-	-	-	-	-	-	-
3177	FRC1267	2021	France	Europe	Dog	ENA	ERS23972508	Illumina	original_dataset	0	1	53.33	42	2583761	325	225	cluster_4	325	cluster_38	325	181	FR_05	FR_dog_group_01	Positive	Positive	tox_ulcerans*	49	prophage_PF3_and_ILE	Type_1	1	pld_ulcerans*	dtxR_ulcerans	-	-	-	-	-	-	-	-	-	-	-	-	-	-	-	-	-
3178	FRC1268	2021	France	Europe	Dog	ENA	ERS23972509	Illumina	original_dataset	0	1	53.33	35	2584038	325	259	cluster_4	325	cluster_38	325	181	FR_05	FR_dog_group_01	Positive	Positive	tox_ulcerans*	49	prophage_PF3_and_ILE	Type_1	1	pld_ulcerans*	dtxR_ulcerans	-	-	-	-	-	-	-	-	-	-	-	-	-	-	-	-	-
3179	FRC1269	2021	France	Europe	Dog	ENA	ERS23972510	Illumina	original_dataset	0	1	53.33	34	2584041	325	260	cluster_4	325	cluster_38	325	181	FR_05	FR_dog_group_01	Positive	Positive	tox_ulcerans*	49	prophage_PF3_and_ILE	Type_1	1	pld_ulcerans*	dtxR_ulcerans	-	-	-	-	-	-	-	-	-	-	-	-	-	-	-	-	-
3180	FRC1271	2021	France	Europe	Dog	ENA	ERS23972511	Illumina	original_dataset	0	1	53.33	38	2584413	325	261	cluster_4	325	cluster_38	325	181	FR_05	FR_dog_group_01	Positive	Positive	tox_ulcerans*	49	prophage_PF3_and_ILE	Type_1	1	pld_ulcerans*	dtxR_ulcerans	-	-	-	-	-	-	-	-	-	-	-	-	-	-	-	-	-
3181	FRC1274	2021	France	Europe	Cat	ENA	ERS23972512	Illumina	original_dataset	1	1	53.31	20	2483256	325	262;458;460	cluster_4	325	cluster_16	583	188	FR_06	FR_cat_group_01	Positive	Positive	tox_ulcerans	33	prophage_PF3	Type_1	1	pld_ulcerans*	dtxR_ulcerans	-	-	-	-	-	I	S	S	S	S	R	S	R	S	S	S	S
3182	FRC1275	2021	France	Europe	Dog	ENA	ERS23972513	Illumina	original_dataset	0	1	53.33	16	2585648	325	257;263;266;310	cluster_4	325	cluster_38	325	181	FR_05	FR_dog_group_01	Positive	Positive	tox_ulcerans*	49	prophage_PF3_and_ILE	Type_1	1	pld_ulcerans*	dtxR_ulcerans	-	-	-	-	-	-	-	-	-	-	-	-	-	-	-	-	-
3183	FRC1276	2021	France	Europe	Dog	ENA	ERS23972514	Illumina	original_dataset	0	1	53.33	15	2585296	325	264	cluster_4	325	cluster_38	325	181	FR_05	FR_dog_group_01	Positive	Positive	tox_ulcerans*	49	prophage_PF3_and_ILE	Type_1	1	pld_ulcerans*	dtxR_ulcerans	-	-	-	-	-	-	-	-	-	-	-	-	-	-	-	-	-
3184	FRC1277	2021	France	Europe	Dog	ENA	ERS23972515	Illumina	original_dataset	0	1	53.33	17	2582547	325	265	cluster_4	325	cluster_38	325	181	FR_05	FR_dog_group_01	Positive	Positive	tox_ulcerans*	49	prophage_PF3_and_ILE	Type_1	1	pld_ulcerans*	dtxR_ulcerans	-	-	-	-	-	-	-	-	-	-	-	-	-	-	-	-	-
3185	FRC1278	2021	France	Europe	Dog	ENA	ERS23972516	Illumina	original_dataset	0	1	53.33	19	2585217	325	257;266	cluster_4	325	cluster_38	325	181	FR_05	FR_dog_group_01	Positive	Positive	tox_ulcerans*	49	prophage_PF3_and_ILE	Type_1	1	pld_ulcerans*	dtxR_ulcerans	-	-	-	-	-	-	-	-	-	-	-	-	-	-	-	-	-
3186	FRC1279	2021	France	Europe	Dog	ENA	ERS23972517	Illumina	original_dataset	0	1	53.33	19	2585535	325	267	cluster_4	325	cluster_38	325	181	FR_05	FR_dog_group_01	Positive	Positive	tox_ulcerans*	49	prophage_PF3_and_ILE	Type_1	1	pld_ulcerans*	dtxR_ulcerans	-	-	-	-	-	-	-	-	-	-	-	-	-	-	-	-	-
3187	FRC1280	2021	France	Europe	Dog	ENA	ERS23972518	Illumina	original_dataset	0	1	53.33	20	2585243	325	268	cluster_4	325	cluster_38	325	181	FR_05	FR_dog_group_01	Positive	Positive	tox_ulcerans*	49	prophage_PF3_and_ILE	Type_1	1	pld_ulcerans*	dtxR_ulcerans	-	-	-	-	-	-	-	-	-	-	-	-	-	-	-	-	-
3189	FRC1284	2021	France	Europe	Dog	ENA	ERS23972519	Illumina	original_dataset	1	1	53.44	18	2580082	339	270	cluster_2	339	cluster_3	339	191	-	-	Negative	Negative	-	-	-	-	0	pld_ulcerans*	dtxR_ulcerans	-	-	-	-	-	I	S	S	S	S	R	S	R	S	S	S	S
3190	FRC1288	2021	France	Europe	Cat	ENA	ERS23972520	Illumina	original_dataset	1	1	53.31	15	2484330	325	271	cluster_4	325	cluster_16	583	188	FR_06	FR_cat_group_01	Positive	Positive	tox_ulcerans	33	prophage_PF3	Type_1	1	pld_ulcerans*	dtxR_ulcerans	-	-	-	-	-	I	I	S	S	S	R	S	R	S	S	S	S
3191	FRC1289	2021	France	Europe	Cat	ENA	ERS23972521	Illumina	original_dataset	0	1	53.31	13	2484331	325	272	cluster_4	325	cluster_16	583	188	FR_06	FR_cat_group_01	Positive	Positive	tox_ulcerans	33	prophage_PF3	Type_1	1	pld_ulcerans*	dtxR_ulcerans	-	-	-	-	-	I	S	S	S	S	R	S	R	S	S	S	S
3192	FRC1290	2021	France	Europe	Cat	ENA	ERS23972522	Illumina	original_dataset	1	1	53.33	23	2492669	332	273	cluster_1	331	cluster_18	10003	192	FR_cryptic_16	-	Positive	Positive	tox_ulcerans*	50	too_fragmented	-	1	pld_ulcerans*	dtxR_ulcerans	-	-	-	-	-	I	S	S	S	S	R	S	R	S	S	S	S
3193	FRC1294	2021	France	Europe	Dog	ENA	ERS23972523	Illumina	original_dataset	0	1	53.33	19	2585162	325	231;274;275	cluster_4	325	cluster_38	325	181	FR_05	FR_dog_group_01	Positive	Positive	tox_ulcerans*	49	prophage_PF3_and_ILE	Type_1	1	pld_ulcerans*	dtxR_ulcerans	-	-	-	-	-	I	I	S	S	S	S	S	R	S	S	S	S
3194	FRC1295	2021	France	Europe	Dog	ENA	ERS23972524	Illumina	original_dataset	0	1	53.33	18	2585077	325	275	cluster_4	325	cluster_38	325	181	FR_05	FR_dog_group_01	Positive	-	tox_ulcerans*	49	prophage_PF3_and_ILE	Type_1	1	pld_ulcerans*	dtxR_ulcerans	-	-	-	-	-	-	-	-	-	-	-	-	-	-	-	-	-
3195	FRC1296	2021	France	Europe	Dog	ENA	ERS23972525	Illumina	original_dataset	0	1	53.33	18	2585360	325	275	cluster_4	325	cluster_38	325	181	FR_05	FR_dog_group_01	Positive	-	tox_ulcerans*	49	prophage_PF3_and_ILE	Type_1	1	pld_ulcerans*	dtxR_ulcerans	-	-	-	-	-	-	-	-	-	-	-	-	-	-	-	-	-
3196	FRC1297	2021	France	Europe	Dog	ENA	ERS23972526	Illumina	original_dataset	0	1	53.33	21	2585076	325	252;265;275;279;281	cluster_4	325	cluster_38	325	181	FR_05	FR_dog_group_01	Positive	-	tox_ulcerans*	49	prophage_PF3_and_ILE	Type_1	1	pld_ulcerans*	dtxR_ulcerans	-	-	-	-	-	-	-	-	-	-	-	-	-	-	-	-	-
3197	FRC1298	2021	France	Europe	Dog	ENA	ERS23972527	Illumina	original_dataset	0	1	53.33	18	2585641	325	257;266	cluster_4	325	cluster_38	325	181	FR_05	FR_dog_group_01	Positive	-	tox_ulcerans*	49	prophage_PF3_and_ILE	Type_1	1	pld_ulcerans*	dtxR_ulcerans	-	-	-	-	-	-	-	-	-	-	-	-	-	-	-	-	-
3198	FRC1299	2021	France	Europe	Dog	ENA	ERS23972528	Illumina	original_dataset	0	1	53.33	24	2585084	325	275	cluster_4	325	cluster_38	325	181	FR_05	FR_dog_group_01	Positive	-	tox_ulcerans*	49	prophage_PF3_and_ILE	Type_1	1	pld_ulcerans*	dtxR_ulcerans	-	-	-	-	-	-	-	-	-	-	-	-	-	-	-	-	-
3199	FRC1300	2021	France	Europe	Dog	ENA	ERS23972529	Illumina	original_dataset	0	1	53.33	17	2585189	325	268;276	cluster_4	325	cluster_38	325	181	FR_05	FR_dog_group_01	Positive	-	tox_ulcerans*	49	prophage_PF3_and_ILE	Type_1	1	pld_ulcerans*	dtxR_ulcerans	-	-	-	-	-	-	-	-	-	-	-	-	-	-	-	-	-
3200	FRC1301	2021	France	Europe	Dog	ENA	ERS23972530	Illumina	original_dataset	0	1	53.33	21	2584908	325	257;266;277	cluster_4	325	cluster_38	325	181	FR_05	FR_dog_group_01	Positive	-	tox_ulcerans*	49	prophage_PF3_and_ILE	Type_1	1	pld_ulcerans*	dtxR_ulcerans	-	-	-	-	-	-	-	-	-	-	-	-	-	-	-	-	-
3201	FRC1302	2021	France	Europe	Dog	ENA	ERS23972531	Illumina	original_dataset	0	1	53.33	18	2585051	325	278	cluster_4	325	cluster_38	325	181	FR_05	FR_dog_group_01	Positive	-	tox_ulcerans*	49	prophage_PF3_and_ILE	Type_1	1	pld_ulcerans*	dtxR_ulcerans	-	-	-	-	-	-	-	-	-	-	-	-	-	-	-	-	-
3202	FRC1303	2021	France	Europe	Dog	ENA	ERS23972532	Illumina	original_dataset	0	1	53.33	17	2585163	325	252;265;275;279;281	cluster_4	325	cluster_38	325	181	FR_05	FR_dog_group_01	Positive	-	tox_ulcerans*	49	prophage_PF3_and_ILE	Type_1	1	pld_ulcerans*	dtxR_ulcerans	-	-	-	-	-	-	-	-	-	-	-	-	-	-	-	-	-
3203	FRC1304	2021	France	Europe	Dog	ENA	ERS23972533	Illumina	original_dataset	0	1	53.33	20	2585133	325	275	cluster_4	325	cluster_38	325	181	FR_05	FR_dog_group_01	Positive	-	tox_ulcerans*	49	prophage_PF3_and_ILE	Type_1	1	pld_ulcerans*	dtxR_ulcerans	-	-	-	-	-	-	-	-	-	-	-	-	-	-	-	-	-
3204	FRC1305	2021	France	Europe	Dog	ENA	ERS23972534	Illumina	original_dataset	0	1	53.33	17	2585474	325	275	cluster_4	325	cluster_38	325	181	FR_05	FR_dog_group_01	Positive	-	tox_ulcerans*	49	prophage_PF3_and_ILE	Type_1	1	pld_ulcerans*	dtxR_ulcerans	-	-	-	-	-	-	-	-	-	-	-	-	-	-	-	-	-
3205	FRC1306	2021	France	Europe	Dog	ENA	ERS23972535	Illumina	original_dataset	0	1	53.33	18	2585410	325	279	cluster_4	325	cluster_38	325	181	FR_05	FR_dog_group_01	Positive	-	tox_ulcerans*	49	prophage_PF3_and_ILE	Type_1	1	pld_ulcerans*	dtxR_ulcerans	-	-	-	-	-	-	-	-	-	-	-	-	-	-	-	-	-
3206	FRC1307	2021	France	Europe	Dog	ENA	ERS23972536	Illumina	original_dataset	0	1	53.33	22	2584794	325	257;266	cluster_4	325	cluster_38	325	181	FR_05	FR_dog_group_01	Positive	-	tox_ulcerans*	49	prophage_PF3_and_ILE	Type_1	1	pld_ulcerans*	dtxR_ulcerans	-	-	-	-	-	-	-	-	-	-	-	-	-	-	-	-	-
3207	FRC1308	2021	France	Europe	Dog	ENA	ERS23972537	Illumina	original_dataset	0	1	53.33	16	2585054	325	231;274;275	cluster_4	325	cluster_38	325	181	FR_05	FR_dog_group_01	Positive	-	tox_ulcerans*	49	prophage_PF3_and_ILE	Type_1	1	pld_ulcerans*	dtxR_ulcerans	-	-	-	-	-	-	-	-	-	-	-	-	-	-	-	-	-
3208	FRC1309	2021	France	Europe	Dog	ENA	ERS23972538	Illumina	original_dataset	0	1	53.33	19	2585145	325	275	cluster_4	325	cluster_38	325	181	FR_05	FR_dog_group_01	Positive	-	tox_ulcerans*	49	prophage_PF3_and_ILE	Type_1	1	pld_ulcerans*	dtxR_ulcerans	-	-	-	-	-	-	-	-	-	-	-	-	-	-	-	-	-
3209	FRC1310	2021	France	Europe	Dog	ENA	ERS23972539	Illumina	original_dataset	0	1	53.33	21	2584961	325	275	cluster_4	325	cluster_38	325	181	FR_05	FR_dog_group_01	Positive	-	tox_ulcerans*	49	prophage_PF3_and_ILE	Type_1	1	pld_ulcerans*	dtxR_ulcerans	-	-	-	-	-	-	-	-	-	-	-	-	-	-	-	-	-
3210	FRC1311	2021	France	Europe	Dog	ENA	ERS23972540	Illumina	original_dataset	0	1	53.33	17	2585376	325	268;280	cluster_4	325	cluster_38	325	181	FR_05	FR_dog_group_01	Positive	-	tox_ulcerans*	49	prophage_PF3_and_ILE	Type_1	1	pld_ulcerans*	dtxR_ulcerans	-	-	-	-	-	-	-	-	-	-	-	-	-	-	-	-	-
3211	FRC1312	2021	France	Europe	Dog	ENA	ERS23972541	Illumina	original_dataset	0	1	53.33	18	2585119	325	252;265;275;279;281	cluster_4	325	cluster_38	325	181	FR_05	FR_dog_group_01	Positive	-	tox_ulcerans*	49	prophage_PF3_and_ILE	Type_1	1	pld_ulcerans*	dtxR_ulcerans	-	-	-	-	-	-	-	-	-	-	-	-	-	-	-	-	-
3212	FRC1313	2021	France	Europe	Dog	ENA	ERS23972542	Illumina	original_dataset	0	1	53.33	16	2585125	325	252;265;275;279;281	cluster_4	325	cluster_38	325	181	FR_05	FR_dog_group_01	Positive	-	tox_ulcerans*	49	prophage_PF3_and_ILE	Type_1	1	pld_ulcerans*	dtxR_ulcerans	-	-	-	-	-	-	-	-	-	-	-	-	-	-	-	-	-
3213	FRC1314	2021	France	Europe	Dog	ENA	ERS23972543	Illumina	original_dataset	0	1	53.33	17	2585401	325	257;263;266;310	cluster_4	325	cluster_38	325	181	FR_05	FR_dog_group_01	Positive	-	tox_ulcerans*	49	prophage_PF3_and_ILE	Type_1	1	pld_ulcerans*	dtxR_ulcerans	-	-	-	-	-	-	-	-	-	-	-	-	-	-	-	-	-
3214	FRC1315	2021	France	Europe	Dog	ENA	ERS23972544	Illumina	original_dataset	0	1	53.33	19	2585456	325	252;265;275;279;281	cluster_4	325	cluster_38	325	181	FR_05	FR_dog_group_01	Positive	-	tox_ulcerans*	49	prophage_PF3_and_ILE	Type_1	1	pld_ulcerans*	dtxR_ulcerans	-	-	-	-	-	-	-	-	-	-	-	-	-	-	-	-	-
3215	FRC1316	2021	France	Europe	Dog	ENA	ERS23972545	Illumina	original_dataset	1	1	53.33	14	2585356	325	281	cluster_4	325	cluster_38	325	181	FR_05	FR_dog_group_01	Positive	-	tox_ulcerans*	49	prophage_PF3_and_ILE	Type_1	1	pld_ulcerans*	dtxR_ulcerans	-	-	-	-	-	-	-	-	-	-	-	-	-	-	-	-	-
3216	FRC1317	2021	France	Europe	Dog	ENA	ERS23972546	Illumina	original_dataset	0	1	53.33	15	2585366	325	252;265;275;279;281	cluster_4	325	cluster_38	325	181	FR_05	FR_dog_group_01	Positive	-	tox_ulcerans*	49	prophage_PF3_and_ILE	Type_1	1	pld_ulcerans*	dtxR_ulcerans	-	-	-	-	-	-	-	-	-	-	-	-	-	-	-	-	-
3217	FRC1318	2021	France	Europe	Dog	ENA	ERS23972547	Illumina	original_dataset	0	1	53.33	19	2585542	325	257;263;266;310	cluster_4	325	cluster_38	325	181	FR_05	FR_dog_group_01	Positive	-	tox_ulcerans*	49	prophage_PF3_and_ILE	Type_1	1	pld_ulcerans*	dtxR_ulcerans	-	-	-	-	-	-	-	-	-	-	-	-	-	-	-	-	-
3218	FRC1319	2021	France	Europe	Dog	ENA	ERS23972548	Illumina	original_dataset	0	1	53.33	22	2584992	325	225;242	cluster_4	325	cluster_38	325	181	FR_05	FR_dog_group_01	Positive	-	tox_ulcerans*	49	prophage_PF3_and_ILE	Type_1	1	pld_ulcerans*	dtxR_ulcerans	-	-	-	-	-	-	-	-	-	-	-	-	-	-	-	-	-
3219	FRC1320	2021	France	Europe	Dog	ENA	ERS23972549	Illumina	original_dataset	0	1	53.33	36	2584357	325	282	cluster_4	325	cluster_38	325	181	FR_05	FR_dog_group_01	Positive	-	tox_ulcerans*	49	prophage_PF3_and_ILE	Type_1	1	pld_ulcerans*	dtxR_ulcerans	-	-	-	-	-	-	-	-	-	-	-	-	-	-	-	-	-
3220	FRC1322	2021	France	Europe	Cat	ENA	ERS23972550	Illumina	original_dataset	1	1	53.31	26	2483115	325	283	cluster_4	325	cluster_16	583	188	FR_06	FR_cat_group_01	Positive	Positive	tox_ulcerans	33	prophage_PF3	Type_1	1	pld_ulcerans*	dtxR_ulcerans	-	-	-	-	-	I	S	S	S	S	R	S	R	S	S	S	S
3221	FRC1323	2021	France	Europe	Cat	ENA	ERS23972551	Illumina	original_dataset	1	1	53.31	32	2483852	325	284	cluster_4	325	cluster_16	583	188	FR_06	FR_cat_group_01	Positive	Positive	tox_ulcerans	33	prophage_PF3	Type_1	1	pld_ulcerans*	dtxR_ulcerans	-	-	-	-	-	I	S	S	S	S	R	S	R	S	S	S	S
3222	FRC1324	2021	France	Europe	Dog	ENA	ERS14576009	Illumina	original_dataset	1	1	53.38	30	2537690	358	285	cluster_1	331	cluster_37	358	193	FR_cryptic_13	-	Positive	Positive	tox_ulcerans*	50	PAI	-	1	pld_ulcerans*	dtxR_ulcerans	-	-	-	-	-	I	I	S	S	S	R	S	R	S	S	S	S
3223	FRC1326	2021	France	Europe	Dog	ENA	ERS23972552	Illumina	original_dataset	1	1	53.33	33	2584605	325	286	cluster_4	325	cluster_38	325	181	FR_05	FR_dog_group_01	Positive	Positive	tox_ulcerans*	49	prophage_PF3_and_ILE	Type_1	1	pld_ulcerans*	dtxR_ulcerans	-	-	-	-	-	-	-	-	-	-	-	-	-	-	-	-	-
3224	FRC1327	2021	France	Europe	Dog	ENA	ERS23972553	Illumina	original_dataset	1	1	53.33	38	2583652	325	287	cluster_4	325	cluster_38	325	181	FR_05	FR_dog_group_01	Positive	Positive	tox_ulcerans*	49	prophage_PF3_and_ILE	Type_1	1	pld_ulcerans*	dtxR_ulcerans	-	-	-	-	-	-	-	-	-	-	-	-	-	-	-	-	-
3225	FRC1329	2021	France	Europe	Dog	ENA	ERS23972554	Illumina	original_dataset	1	1	53.31	29	2453878	893	288	cluster_1	331	cluster_39	893	194	-	-	Positive	Positive	tox_ulcerans*	50	PAI	-	1	pld_ulcerans*	dtxR_ulcerans	-	-	-	-	-	I	S	S	S	S	R	S	R	S	S	S	S
3226	FRC1334	2021	France	Europe	Human	ENA	ERS23972555	Illumina	original_dataset	1	1	53.31	21	2484063	325	289	cluster_4	325	cluster_16	583	195	-	-	Positive	Negative	tox_ulcerans	33	prophage_PF3	Type_1	NTTB	pld_ulcerans*	dtxR_ulcerans	-	-	-	-	-	I	S	S	S	S	R	S	R	S	S	S	S
3227	FRC1336	2021	France	Europe	Dog	ENA	ERS14576010	Illumina	original_dataset	1	1	53.41	32	2588132	690	290	cluster_7	690	cluster_12	690	96	FR_cryptic_30	-	Negative	Negative	-	-	-	-	0	pld_ulcerans*	dtxR_ulcerans	-	-	-	-	-	I	I	S	S	S	R	S	R	S	S	S	S
3228	FRC1337	2021	France	Europe	Cat	ENA	ERS23972556	Illumina	original_dataset	1	1	53.45	34	2567256	332	291	cluster_1	331	cluster_2	10004	156	FR_cryptic_14	-	Positive	Positive	tox_ulcerans*	53	PAI	-	1	pld_ulcerans*	dtxR_ulcerans	-	-	-	-	-	I	I	S	S	S	R	S	R	S	S	S	S
3229	FRC1345	2021	France	Europe	Horse	ENA	ERS23972557	Illumina	original_dataset	1	1	53.4	34	2551366	428	292	cluster_11	428	cluster_27	428	196	-	-	Negative	Negative	-	-	-	-	0	pld_ulcerans*	dtxR_ulcerans	-	-	-	-	-	I	I	S	S	S	R	S	R	S	S	S	S
3230	FRC1346	2021	France	Europe	Cat	ENA	ERS23972558	Illumina	original_dataset	1	1	53.31	26	2483707	325	293	cluster_4	325	cluster_16	583	188	FR_06	FR_cat_group_01	Positive	Positive	tox_ulcerans	33	prophage_PF3	Type_1	1	pld_ulcerans*	dtxR_ulcerans	-	-	-	-	-	I	S	S	S	S	R	S	R	S	S	S	S
3231	FRC1352	2021	Belgium	Europe	EQA	ENA	ERS23972559	Illumina	original_dataset	1	1	53.31	38	2451753	331	294	cluster_1	331	cluster_1	331	197	-	-	Positive	Positive	tox_ulcerans*	34	PAI	-	1	pld_ulcerans*	dtxR_ulcerans	-	-	-	-	-	-	-	-	-	-	-	-	-	-	-	-	-
3232	FRC1353	2021	Belgium	Europe	EQA	ENA	ERS23972560	Illumina	original_dataset	1	1	53.41	43	2557311	339	295	cluster_2	339	cluster_3	339	198	-	-	Negative	Negative	-	-	-	-	0	pld_ulcerans*	dtxR_ulcerans	-	-	-	-	-	-	-	-	-	-	-	-	-	-	-	-	-
3233	FRC1354	2021	Belgium	Europe	EQA	ENA	ERS23972561	Illumina	original_dataset	1	1	53.44	15	2591007	339	296	cluster_2	339	cluster_3	339	65	-	-	Negative	Negative	-	-	-	-	0	pld_ulcerans*	dtxR_ulcerans	-	-	-	-	-	-	-	-	-	-	-	-	-	-	-	-	-
3234	FRC1355	2021	Belgium	Europe	Human	ENA	ERS23972562	Illumina	original_dataset	1	1	53.31	19	2453198	331	297	cluster_1	331	cluster_1	331	84	BE_cryptic_02 - link with BE_G	-	-	Positive	tox_ulcerans*	51	PAI	-	1	pld_ulcerans*	dtxR_ulcerans	-	-	-	-	-
3235	FRC1356	2021	Belgium	Europe	Horse	ENA	ERS23972563	Illumina	original_dataset	0	1	53.44	32	2605706	332	298	cluster_1	331	cluster_7	332	199	-	-	-	Positive	tox_ulcerans*	50	PAI	-	1	pld_ulcerans*	dtxR_ulcerans	aac(3)-IVa;aph(3'')-Ib;aph(4)-Ia;aph(6)-Id	-	sul2	tet(O)	aph(4)-Ia;aac(3)-IVa || aph(3'')-Ib;aph(6)-Id || tet(O) || sul2	I	S	S	S	S	R	S	R	R	R	R	R
3236	FRC1357	2021	France	Europe	Dog	ENA	ERS23972564	Illumina	original_dataset	1	1	53.46	29	2568037	815	299	cluster_18	720	cluster_31	720	200	-	-	Negative	Negative	-	-	-	-	0	pld_ulcerans*	dtxR_ulcerans	-	-	-	-	-	I	S	S	S	S	R	S	S	S	S	S	S
3237	FRC1361	2021	France	Europe	Cat	ENA	ERS23972565	Illumina	original_dataset	1	1	53.35	21	2499555	331	300	cluster_1	331	cluster_1	331	93	FR_cryptic_02	-	Positive	Positive	tox_ulcerans*	34	PAI	-	1	pld_ulcerans*	dtxR_ulcerans	-	-	-	-	-	I	S	S	S	S	R	S	R	S	S	S	S
3238	FRC1362	2021	France	Europe	Dog	ENA	ERS23972566	Illumina	original_dataset	0	1	53.33	21	2584756	325	301;302	cluster_4	325	cluster_38	325	181	FR_05	FR_dog_group_01	Positive	Positive	tox_ulcerans*	49	prophage_PF3_and_ILE	Type_1	1	pld_ulcerans*	dtxR_ulcerans	-	-	-	-	-	-	-	-	-	-	-	-	-	-	-	-	-
3239	FRC1363	2021	France	Europe	Dog	ENA	ERS23972567	Illumina	original_dataset	0	1	53.33	24	2584874	325	302	cluster_4	325	cluster_38	325	181	FR_05	FR_dog_group_01	Positive	Positive	tox_ulcerans*	49	prophage_PF3_and_ILE	Type_1	1	pld_ulcerans*	dtxR_ulcerans	-	-	-	-	-	-	-	-	-	-	-	-	-	-	-	-	-
3240	FRC1364	2021	France	Europe	Dog	ENA	ERS23972568	Illumina	original_dataset	0	1	53.33	22	2584695	325	301;302	cluster_4	325	cluster_38	325	181	FR_05	FR_dog_group_01	Positive	Positive	tox_ulcerans*	49	prophage_PF3_and_ILE	Type_1	1	pld_ulcerans*	dtxR_ulcerans	-	-	-	-	-	-	-	-	-	-	-	-	-	-	-	-	-
3241	FRC1365	2021	France	Europe	Human	ENA	ERS23972569	Illumina	original_dataset	1	1	53.31	19	2454071	331	303	cluster_1	331	cluster_1	331	201	-	-	Positive	Positive	tox_ulcerans*	51	PAI	-	1	pld_ulcerans*	dtxR_ulcerans	-	-	-	-	-	I	S	S	S	S	R	S	R	S	S	S	S
3242	FRC1368	2021	France	Europe	Dog	ENA	ERS23972570	Illumina	original_dataset	0	1	53.33	22	2584538	325	304	cluster_4	325	cluster_38	325	181	FR_05	FR_dog_group_01	Positive	-	tox_ulcerans*	49	prophage_PF3_and_ILE	Type_1	1	pld_ulcerans*	dtxR_ulcerans	-	-	-	-	-	-	-	-	-	-	-	-	-	-	-	-	-
3243	FRC1369	2021	France	Europe	Dog	ENA	ERS23972571	Illumina	original_dataset	0	1	53.33	26	2586063	325	241;257	cluster_4	325	cluster_38	325	181	FR_05	FR_dog_group_01	Positive	-	tox_ulcerans*	49	prophage_PF3_and_ILE	Type_1	1	pld_ulcerans*	dtxR_ulcerans	-	-	-	-	-	-	-	-	-	-	-	-	-	-	-	-	-
3244	FRC1370	2021	France	Europe	Dog	ENA	ERS23972572	Illumina	original_dataset	0	1	53.33	25	2587077	325	241;257;305	cluster_4	325	cluster_38	325	181	FR_05	FR_dog_group_01	Positive	-	tox_ulcerans*	49	prophage_PF3_and_ILE	Type_1	1	pld_ulcerans*	dtxR_ulcerans	-	-	-	-	-	-	-	-	-	-	-	-	-	-	-	-	-
3245	FRC1371	2021	France	Europe	Dog	ENA	ERS23972573	Illumina	original_dataset	0	1	53.33	21	2584901	325	241;257;305	cluster_4	325	cluster_38	325	181	FR_05	FR_dog_group_01	Positive	-	tox_ulcerans*	49	prophage_PF3_and_ILE	Type_1	1	pld_ulcerans*	dtxR_ulcerans	-	-	-	-	-	-	-	-	-	-	-	-	-	-	-	-	-
3246	FRC1372	2021	France	Europe	Dog	ENA	ERS23972574	Illumina	original_dataset	0	1	53.33	23	2584944	325	241;257;306	cluster_4	325	cluster_38	325	181	FR_05	FR_dog_group_01	Positive	-	tox_ulcerans*	49	prophage_PF3_and_ILE	Type_1	1	pld_ulcerans*	dtxR_ulcerans	-	-	-	-	-	-	-	-	-	-	-	-	-	-	-	-	-
3247	FRC1373	2021	France	Europe	Dog	ENA	ERS23972575	Illumina	original_dataset	0	1	53.32	23	2540302	325	241;257;305	cluster_4	325	cluster_38	325	181	FR_05	FR_dog_group_01	Positive	-	tox_ulcerans*	49	prophage_PF3_and_ILE	Type_1	1	pld_ulcerans*	dtxR_ulcerans	-	-	-	-	-	-	-	-	-	-	-	-	-	-	-	-	-
3248	FRC1374	2021	France	Europe	Dog	ENA	ERS23972576	Illumina	original_dataset	0	1	53.33	24	2585028	325	225	cluster_4	325	cluster_38	325	181	FR_05	FR_dog_group_01	Positive	-	tox_ulcerans*	49	prophage_PF3_and_ILE	Type_1	1	pld_ulcerans*	dtxR_ulcerans	-	-	-	-	-	-	-	-	-	-	-	-	-	-	-	-	-
3249	FRC1375	2021	France	Europe	Dog	ENA	ERS23972577	Illumina	original_dataset	0	1	53.33	20	2584958	325	252;265;275;279;281	cluster_4	325	cluster_38	325	181	FR_05	FR_dog_group_01	Positive	-	tox_ulcerans*	49	prophage_PF3_and_ILE	Type_1	1	pld_ulcerans*	dtxR_ulcerans	-	-	-	-	-	-	-	-	-	-	-	-	-	-	-	-	-
3250	FRC1376	2021	France	Europe	Dog	ENA	ERS23972578	Illumina	original_dataset	0	1	53.33	16	2585571	325	252;265;275;279;281	cluster_4	325	cluster_38	325	181	FR_05	FR_dog_group_01	Positive	-	tox_ulcerans*	49	prophage_PF3_and_ILE	Type_1	1	pld_ulcerans*	dtxR_ulcerans	-	-	-	-	-	-	-	-	-	-	-	-	-	-	-	-	-
3251	FRC1377	2021	France	Europe	Dog	ENA	ERS23972579	Illumina	original_dataset	0	1	53.33	16	2585359	325	252;265;275;279;281	cluster_4	325	cluster_38	325	181	FR_05	FR_dog_group_01	Positive	-	tox_ulcerans*	49	prophage_PF3_and_ILE	Type_1	1	pld_ulcerans*	dtxR_ulcerans	-	-	-	-	-	-	-	-	-	-	-	-	-	-	-	-	-
3252	FRC1378	2021	France	Europe	Dog	ENA	ERS23972580	Illumina	original_dataset	0	1	53.33	19	2585107	325	231;274;275	cluster_4	325	cluster_38	325	181	FR_05	FR_dog_group_01	Positive	-	tox_ulcerans*	49	prophage_PF3_and_ILE	Type_1	1	pld_ulcerans*	dtxR_ulcerans	-	-	-	-	-	-	-	-	-	-	-	-	-	-	-	-	-
3253	FRC1379	2021	France	Europe	Dog	ENA	ERS23972581	Illumina	original_dataset	0	1	53.33	17	2585528	325	257;266	cluster_4	325	cluster_38	325	181	FR_05	FR_dog_group_01	Positive	-	tox_ulcerans*	49	prophage_PF3_and_ILE	Type_1	1	pld_ulcerans*	dtxR_ulcerans	-	-	-	-	-	-	-	-	-	-	-	-	-	-	-	-	-
3254	FRC1380	2021	France	Europe	Dog	ENA	ERS23972582	Illumina	original_dataset	0	1	53.33	16	2584389	325	307	cluster_4	325	cluster_38	325	181	FR_05	FR_dog_group_01	Positive	-	tox_ulcerans*	49	prophage_PF3_and_ILE	Type_1	1	pld_ulcerans*	dtxR_ulcerans	-	-	-	-	-	-	-	-	-	-	-	-	-	-	-	-	-
3255	FRC1381	2021	France	Europe	Dog	ENA	ERS23972583	Illumina	original_dataset	0	1	53.33	20	2584132	325	308	cluster_4	325	cluster_38	325	181	FR_05	FR_dog_group_01	Positive	-	tox_ulcerans*	49	prophage_PF3_and_ILE	Type_1	1	pld_ulcerans*	dtxR_ulcerans	-	-	-	-	-	-	-	-	-	-	-	-	-	-	-	-	-
3256	FRC1382	2021	France	Europe	Dog	ENA	ERS23972584	Illumina	original_dataset	0	1	53.33	18	2584705	325	309	cluster_4	325	cluster_38	325	181	FR_05	FR_dog_group_01	Positive	-	tox_ulcerans*	49	prophage_PF3_and_ILE	Type_1	1	pld_ulcerans*	dtxR_ulcerans	-	-	-	-	-	-	-	-	-	-	-	-	-	-	-	-	-
3257	FRC1383	2021	France	Europe	Dog	ENA	ERS23972585	Illumina	original_dataset	1	1	53.33	16	2539297	325	257;263;266;310	cluster_4	325	cluster_38	325	181	FR_05	FR_dog_group_01	Positive	-	tox_ulcerans*	49	prophage_PF3_and_ILE	Type_1	1	pld_ulcerans*	dtxR_ulcerans	-	-	-	-	-	-	-	-	-	-	-	-	-	-	-	-	-
3258	FRC1385	2021	France	Europe	Dog	ENA	ERS23972586	Illumina	original_dataset	0	1	53.42	17	2615397	325	252;265;275;279;281	cluster_4	325	cluster_38	325	181	FR_05	FR_dog_group_01	Positive	-	tox_ulcerans*	49	prophage_PF3_and_ILE	Type_1	1	pld_ulcerans*	dtxR_ulcerans	-	erm(56)	-	tet(Z)*	erm(56);tet(Z)	I	S	R	R	R	R	S	R	S	S	S	R
3259	FRC1386	2021	France	Europe	Dog	ENA	ERS23972587	Illumina	original_dataset	0	1	53.33	15	2585250	325	241;257;305	cluster_4	325	cluster_38	325	181	FR_05	FR_dog_group_01	Positive	-	tox_ulcerans*	49	prophage_PF3_and_ILE	Type_1	1	pld_ulcerans*	dtxR_ulcerans	-	-	-	-	-	I	S	S	S	S	S	S	R	S	S	S	S
3260	FRC1388	2021	France	Europe	Dog	ENA	ERS23972588	Illumina	original_dataset	0	1	53.42	14	2615347	325	225;242	cluster_4	325	cluster_38	325	181	FR_05	FR_dog_group_01	Positive	-	tox_ulcerans*	49	prophage_PF3_and_ILE	Type_1	1	pld_ulcerans*	dtxR_ulcerans	-	erm(56)	-	tet(Z)*	tet(Z);erm(56)	I	S	R	R	R	R	S	R	S	S	S	R
3261	FRC1389	2021	France	Europe	Dog	ENA	ERS23972589	Illumina	original_dataset	0	1	53.42	19	2615272	325	252;265;275;279;281	cluster_4	325	cluster_38	325	181	FR_05	FR_dog_group_01	Positive	-	tox_ulcerans*	49	prophage_PF3_and_ILE	Type_1	1	pld_ulcerans*	dtxR_ulcerans	-	erm(56)	-	tet(Z)*	erm(56);tet(Z)	I	S	R	R	R	R	S	R	S	S	S	R
3262	FRC1390	2021	France	Europe	Dog	ENA	ERS23972590	Illumina	original_dataset	0	1	53.33	15	2585299	325	241;257;305	cluster_4	325	cluster_38	325	181	FR_05	FR_dog_group_01	Positive	-	tox_ulcerans*	49	prophage_PF3_and_ILE	Type_1	1	pld_ulcerans*	dtxR_ulcerans	-	-	-	-	-	-	-	-	-	-	-	-	-	-	-	-	-
3263	FRC1392	2021	France	Europe	Dog	ENA	ERS23972591	Illumina	original_dataset	0	1	53.33	15	2585217	325	310	cluster_4	325	cluster_38	325	181	FR_05	FR_dog_group_01	Positive	-	tox_ulcerans*	49	prophage_PF3_and_ILE	Type_1	1	pld_ulcerans*	dtxR_ulcerans	-	-	-	-	-	-	-	-	-	-	-	-	-	-	-	-	-
3264	FRC1393	2021	France	Europe	Dog	ENA	ERS23972592	Illumina	original_dataset	1	1	53.33	25	2584426	325	311	cluster_4	325	cluster_38	325	181	FR_05	FR_dog_group_01	Positive	-	tox_ulcerans*	49	prophage_PF3_and_ILE	Type_1	1	pld_ulcerans*	dtxR_ulcerans	-	-	-	-	-	-	-	-	-	-	-	-	-	-	-	-	-
3265	FRC1394	2021	France	Europe	Dog	ENA	ERS23972593	Illumina	original_dataset	1	1	53.33	16	2585460	325	241;257;305	cluster_4	325	cluster_38	325	181	FR_05	FR_dog_group_01	Positive	-	tox_ulcerans*	49	prophage_PF3_and_ILE	Type_1	1	pld_ulcerans*	dtxR_ulcerans	-	-	-	-	-	-	-	-	-	-	-	-	-	-	-	-	-
3266	FRC1395	2021	France	Europe	Dog	ENA	ERS23972594	Illumina	original_dataset	0	1	53.33	17	2585087	325	312	cluster_4	325	cluster_38	325	181	FR_05	FR_dog_group_01	Positive	-	tox_ulcerans*	49	prophage_PF3_and_ILE	Type_1	1	pld_ulcerans*	dtxR_ulcerans	-	-	-	-	-	-	-	-	-	-	-	-	-	-	-	-	-
3267	FRC1396	2021	France	Europe	Dog	ENA	ERS23972595	Illumina	original_dataset	0	1	53.33	15	2585549	325	257;263;266;310	cluster_4	325	cluster_38	325	181	FR_05	FR_dog_group_01	Positive	-	tox_ulcerans*	49	prophage_PF3_and_ILE	Type_1	1	pld_ulcerans*	dtxR_ulcerans	-	-	-	-	-	-	-	-	-	-	-	-	-	-	-	-	-
3268	FRC1397	2021	France	Europe	Dog	ENA	ERS23972596	Illumina	original_dataset	0	1	53.33	14	2585398	325	313	cluster_4	325	cluster_38	325	181	FR_05	FR_dog_group_01	Positive	-	tox_ulcerans*	49	prophage_PF3_and_ILE	Type_1	1	pld_ulcerans*	dtxR_ulcerans	-	-	-	-	-	-	-	-	-	-	-	-	-	-	-	-	-
3269	FRC1398	2021	France	Europe	Dog	ENA	ERS23972597	Illumina	original_dataset	1	1	53.33	18	2584951	325	241;257	cluster_4	325	cluster_38	325	181	FR_05	FR_dog_group_01	Positive	-	tox_ulceransNTTB?$36%	straddling_contigs	too_fragmented	-	0	pld_ulcerans*	dtxR_ulcerans	-	-	-	-	-	-	-	-	-	-	-	-	-	-	-	-	-
3270	FRC1399	2021	France	Europe	Dog	ENA	ERS23972598	Illumina	original_dataset	1	1	53.33	17	2585385	325	225;242	cluster_4	325	cluster_38	325	181	FR_05	FR_dog_group_01	Positive	-	tox_ulcerans*	49	prophage_PF3_and_ILE	Type_1	1	pld_ulcerans*	dtxR_ulcerans	-	-	-	-	-	-	-	-	-	-	-	-	-	-	-	-	-
3271	FRC1400	2021	France	Europe	Dog	ENA	ERS23972599	Illumina	original_dataset	0	1	53.33	16	2585603	325	257;263;266;310	cluster_4	325	cluster_38	325	181	FR_05	FR_dog_group_01	Positive	-	tox_ulcerans*	49	prophage_PF3_and_ILE	Type_1	1	pld_ulcerans*	dtxR_ulcerans	-	-	-	-	-	-	-	-	-	-	-	-	-	-	-	-	-
3272	FRC1401	2021	France	Europe	Dog	ENA	ERS23972600	Illumina	original_dataset	0	1	53.33	17	2585446	325	241;257;305	cluster_4	325	cluster_38	325	181	FR_05	FR_dog_group_01	Positive	-	tox_ulcerans*	49	prophage_PF3_and_ILE	Type_1	1	pld_ulcerans*	dtxR_ulcerans	-	-	-	-	-	-	-	-	-	-	-	-	-	-	-	-	-
3273	FRC1402	2021	France	Europe	Dog	ENA	ERS23972601	Illumina	original_dataset	0	1	53.33	16	2585210	325	225;231;314	cluster_4	325	cluster_38	325	181	FR_05	FR_dog_group_01	Positive	-	tox_ulcerans*	49	prophage_PF3_and_ILE	Type_1	1	pld_ulcerans*	dtxR_ulcerans	-	-	-	-	-	-	-	-	-	-	-	-	-	-	-	-	-
3274	FRC1403	2021	France	Europe	Dog	ENA	ERS23972602	Illumina	original_dataset	0	1	53.33	14	2584573	325	252;265;275;279;281	cluster_4	325	cluster_38	325	181	FR_05	FR_dog_group_01	Positive	-	tox_ulcerans*	49	prophage_PF3_and_ILE	Type_1	1	pld_ulcerans*	dtxR_ulcerans	-	-	-	-	-	-	-	-	-	-	-	-	-	-	-	-	-
3275	FRC1404	2021	France	Europe	Dog	ENA	ERS23972603	Illumina	original_dataset	0	1	53.33	21	2584596	325	315	cluster_4	325	cluster_38	325	181	FR_05	FR_dog_group_01	Positive	-	tox_ulcerans*	49	prophage_PF3_and_ILE	Type_1	1	pld_ulcerans*	dtxR_ulcerans	-	-	-	-	-	-	-	-	-	-	-	-	-	-	-	-	-
3276	FRC1405	2021	France	Europe	Dog	ENA	ERS23972604	Illumina	original_dataset	0	1	53.33	18	2585595	325	241;257;316	cluster_4	325	cluster_38	325	181	FR_05	FR_dog_group_01	Positive	-	tox_ulcerans*	49	prophage_PF3_and_ILE	Type_1	1	pld_ulcerans*	dtxR_ulcerans	-	-	-	-	-	-	-	-	-	-	-	-	-	-	-	-	-
3277	FRC1406	2021	France	Europe	Dog	ENA	ERS23972605	Illumina	original_dataset	0	1	53.33	16	2585591	325	241;257;305	cluster_4	325	cluster_38	325	181	FR_05	FR_dog_group_01	Positive	-	tox_ulcerans*	49	prophage_PF3_and_ILE	Type_1	1	pld_ulcerans*	dtxR_ulcerans	-	-	-	-	-	-	-	-	-	-	-	-	-	-	-	-	-
3278	FRC1407	2021	France	Europe	Dog	ENA	ERS23972606	Illumina	original_dataset	0	1	53.33	18	2584892	325	241;257;316	cluster_4	325	cluster_38	325	181	FR_05	FR_dog_group_01	Positive	-	tox_ulcerans*	49	prophage_PF3_and_ILE	Type_1	1	pld_ulcerans*	dtxR_ulcerans	-	-	-	-	-	-	-	-	-	-	-	-	-	-	-	-	-
3279	FRC1408	2021	France	Europe	Dog	ENA	ERS23972607	Illumina	original_dataset	0	1	53.33	17	2585441	325	241;257;305	cluster_4	325	cluster_38	325	181	FR_05	FR_dog_group_01	Positive	-	tox_ulcerans*	49	prophage_PF3_and_ILE	Type_1	1	pld_ulcerans*	dtxR_ulcerans	-	-	-	-	-	-	-	-	-	-	-	-	-	-	-	-	-
3280	FRC1409	2022	France	Europe	Cat	ENA	ERS23972608	Illumina	original_dataset	0	1	53.31	13	2484126	325	317	cluster_4	325	cluster_16	583	188	FR_06	FR_cat_group_01	Positive	Positive	tox_ulcerans	33	prophage_PF3	Type_1	1	pld_ulcerans*	dtxR_ulcerans	-	-	-	-	-	I	S	S	S	S	R	S	R	S	S	S	S
3281	FRC1411	2022	France	Europe	Cat	ENA	ERS23972609	Illumina	original_dataset	1	1	53.41	14	2557246	339	318	cluster_2	339	cluster_3	339	119	FR_cryptic_20	-	Negative	Negative	-	-	-	-	0	pld_ulcerans*	dtxR_ulcerans	-	-	-	-	-	I	S	S	S	S	R	S	R	S	S	S	S
3282	FRC1415	2022	France	Europe	Dog	ENA	ERS23972610	Illumina	original_dataset	1	1	53.42	16	2572816	699	319	cluster_6	699	cluster_11	699	202	FR_cryptic_28	-	Negative	Negative	-	-	-	-	0	pld_ulcerans*	dtxR_ulcerans	-	-	-	-	-	I	S	S	S	S	R	S	R	S	S	S	S
3283	FRC1416	2022	France	Europe	Human	ENA	ERS23972611	Illumina	original_dataset	1	1	53.31	21	2534424	331	320	cluster_1	331	cluster_1	331	203	FR_04	FR_contact_01	Positive	Positive	tox_ulcerans*	34	PAI	-	1	pld_ulcerans*	dtxR_ulcerans	-	-	-	-	-	I	S	S	S	S	R	S	R	S	S	S	S
3284	FRC1418	2022	France	Europe	Human	ENA	ERS23972612	Illumina	original_dataset	1	1	53.37	22	2399342	349	321	cluster_9	349	cluster_14	349	204	-	-	Negative	Negative	-	-	-	-	0		dtxR_ulcerans*	-	-	-	-	-	I	S	S	S	S	S	S	R	S	S	S	S
3285	FRC1420	2022	France	Europe	Dog	ENA	ERS23972613	Illumina	original_dataset	0	1	53.31	21	2534206	331	322	cluster_1	331	cluster_1	331	203	FR_04	FR_contact_01	Positive	Positive	tox_ulcerans*	34	PAI	-	1	pld_ulcerans*	dtxR_ulcerans	-	-	-	-	-	I	S	S	S	S	R	S	R	S	S	S	S
3286	FRC1422	2022	France	Europe	Cat	ENA	ERS23972614	Illumina	original_dataset	0	1	53.31	15	2484188	325	323	cluster_4	325	cluster_16	583	188	FR_06	FR_cat_group_01	Positive	Positive	tox_ulcerans	33	prophage_PF3	Type_1	1	pld_ulcerans*	dtxR_ulcerans	-	-	-	-	-	I	S	S	S	S	R	S	R	S	S	S	S
3287	FRC1424	2022	France	Europe	Cat	ENA	ERS23972615	Illumina	original_dataset	1	1	53.31	12	2484262	325	271	cluster_4	325	cluster_16	583	188	FR_06	FR_cat_group_01	Positive	Positive	tox_ulcerans	33	prophage_PF3	Type_1	1	pld_ulcerans*	dtxR_ulcerans	-	-	-	-	-	I	S	S	S	S	R	S	R	S	S	S	S
3288	FRC1426	2022	France	Europe	Human	ENA	ERS23972616	Illumina	original_dataset	1	1	53.29	18	2457998	817	324	cluster_20	817	cluster_40	817	205	-	-	Negative	Negative	-	-	-	-	0	pld_ulcerans*	dtxR_ulcerans	-	-	-	-	-	I	S	S	S	S	R	S	R	S	S	S	S
3494	FRC1428	2022	France	Europe	Cat	ENA	ERS23972617	Illumina	validation_dataset	na	1	53.43	17	2585552	339	372	cluster_2	339	cluster_3	339	89	FR_cryptic_27	-	Negative	Negative	-	-	-	-	0	pld_ulcerans*	dtxR_ulcerans	-	-	-	-	-	I	S	S	S	S	R	S	R	S	S	S	S
3501	FRC1429	2022	France	Europe	Human	ENA	ERS23972618	Illumina	validation_dataset	na	1	53.32	23	2569400	328	373	cluster_1	331	cluster_5	328	79	FR_cryptic_11	-	Positive	Positive	tox_ulcerans*	50	PAI	-	1	pld_ulcerans*	dtxR_ulcerans	-	-	-	-	-	I	S	S	S	S	R	S	R	S	S	S	S
3502	FRC1432	2022	France	Europe	Dog	ENA	ERS23972619	Illumina	validation_dataset	na	1	53.36	18	2529105	325	374	cluster_4	325	cluster_16	583	247	-	-	Positive	Positive	tox_ulcerans	33	prophage_PF3_fragmented	Type_1	1	pld_ulcerans*	dtxR_ulcerans	-	-	-	-	-	I	S	S	S	S	R	S	R	S	S	S	S
3503	FRC1456	2022	France	Europe	Cat	ENA	ERS23972620	Illumina	validation_dataset	na	1	53.36	35	2617273	331	375	cluster_1	331	cluster_1	331	248	-	-	Positive	Positive	tox_ulcerans*	34	PAI	-	1	pld_ulcerans*	dtxR_ulcerans	-	-	-	-	-	I	I	S	S	S	R	S	R	S	S	S	S
3505	FRC1457	2022	France	Europe	Human	ENA	ERS23972621	Illumina	validation_dataset	na	1	53.3	17	2454141	331	376	cluster_1	331	cluster_1	331	249	-	FR_patB	Positive	Positive	tox_ulcerans*	34	PAI	-	1	pld_ulcerans*	dtxR_ulcerans	-	-	-	-	-	I	S	S	S	S	R	S	R	S	S	S	S
3506	FRC1458	2022	France	Europe	Human	ENA	ERS23972622	Illumina	validation_dataset	na	1	53.31	18	2453540	331	377	cluster_1	331	cluster_1	331	249	-	FR_patB	Positive	Positive	tox_ulcerans*	34	PAI	-	1	pld_ulcerans*	dtxR_ulcerans	-	-	-	-	-	I	S	S	S	S	R	S	R	S	S	S	S
3507	FRC1459	2022	France	Europe	Cat	ENA	ERS23972623	Illumina	validation_dataset	na	1	53.31	15	2483919	325	458;460	cluster_4	325	cluster_16	583	188	FR_06	FR_cat_group_01	Positive	Positive	tox_ulcerans	33	prophage_PF3	Type_1	1	pld_ulcerans*	dtxR_ulcerans	-	-	-	-	-	I	S	S	S	S	R	S	R	S	S	S	S
3508	FRC1468	2022	France	Europe	Cat	ENA	ERS23972624	Illumina	validation_dataset	na	1	53.31	14	2484384	325	378	cluster_4	325	cluster_16	583	188	FR_06	FR_cat_group_01	Positive	Positive	tox_ulcerans	33	prophage_PF3	Type_1	1	pld_ulcerans*	dtxR_ulcerans	-	-	-	-	-	I	S	S	S	S	R	S	R	S	S	S	S
3509	FRC1469	2022	France	Europe	Dog	ENA	ERS23972625	Illumina	validation_dataset	na	1	53.41	17	2558845	339	379	cluster_2	339	cluster_3	339	250	-	-	Negative	Negative	-	-	-	-	0	pld_ulcerans*	dtxR_ulcerans	-	-	-	-	-	I	S	S	S	S	R	S	R	S	S	S	S
3512	FRC1485	2022	France	Europe	Dog	ENA	ERS23972626	Illumina	validation_dataset	na	1	53.3	19	2482309	358	380	cluster_1	331	cluster_37	358	251	-	-	Positive	Positive	tox_ulcerans*	50	PAI	-	1	pld_ulcerans*	dtxR_ulcerans	-	-	-	-	-	I	I	S	S	S	R	S	R	S	S	S	S
3513	FRC1490	2022	France	Europe	Human	ENA	ERS23972627	Illumina	validation_dataset	na	1	53.35	20	2411723	349	381	cluster_9	349	cluster_14	349	252	-	-	Negative	Negative	-	-	-	-	0	pld_ulcerans#0%	dtxR_ulcerans	-	-	-	-	-	I	S	S	S	S	S	S	R	S	S	S	S
3514	FRC1491	2022	France	Europe	Dog	ENA	ERS23972628	Illumina	validation_dataset	na	1	53.37	15	2572550	358	382;459	cluster_1	331	cluster_37	358	193	FR_cryptic_13	-	Positive	Positive	tox_ulcerans*	50	PAI	-	1	pld_ulcerans*	dtxR_ulcerans	-	-	-	-	-	I	I	S	I	I	R	S	R	S	S	S	S
3516	FRC1498	2022	France	Europe	Cat	ENA	ERS23972629	Illumina	validation_dataset	na	1	53.37	13	2572763	358	459	cluster_1	331	cluster_37	358	193	FR_cryptic_13	-	Positive	Positive	tox_ulcerans*	50	PAI	-	1	pld_ulcerans*	dtxR_ulcerans	-	-	-	-	-	I	I	S	I	I	R	S	R	S	S	S	S
3517	FRC1499	2022	France	Europe	Cat	ENA	ERS23972630	Illumina	validation_dataset	na	1	53.39	15	2538444	358	383	cluster_1	331	cluster_37	358	193	FR_cryptic_13	-	Positive	Positive	tox_ulcerans*	50	PAI	-	1	pld_ulcerans*	dtxR_ulcerans	-	-	-	-	-	I	I	S	I	I	R	S	R	S	S	S	S
3522	FRC1502	2022	France	Europe	Horse	ENA	ERS23972631	Illumina	validation_dataset	na	1	53.37	26	2658746	358	384	cluster_1	331	cluster_37	358	253	-	-	Positive	Positive	tox_ulcerans*	50	PAI	-	1	pld_ulcerans*	dtxR_ulcerans	-	-	-	-	-	I	I	S	S	S	R	S	R	S	S	S	S
3524	FRC1513	2022	France	Europe	Dog	ENA	ERS23972632	Illumina	validation_dataset	na	1	53.44	13	2591050	339	385	cluster_2	339	cluster_3	339	89	FR_cryptic_27	-	Negative	Negative	-	-	-	-	0	pld_ulcerans*	dtxR_ulcerans	-	-	-	-	-	I	I	S	S	S	R	S	R	S	S	S	S
3528	FRC1571	2022	France	Europe	Human	ENA	ERS23972633	Illumina	validation_dataset	na	1	53.35	18	2412011	349	386	cluster_9	349	cluster_14	349	254	-	-	Negative	Negative	-	-	-	-	0	pld_ulcerans#0%	dtxR_ulcerans	-	-	-	-	-	I	S	S	S	S	R	S	R	S	S	S	S
3530	FRC1572	2022	France	Europe	Dog	ENA	ERS23972634	Illumina	validation_dataset	na	1	53.38	10	2514191	339	387	cluster_2	339	cluster_3	339	119	FR_cryptic_23	-	Negative	Negative	-	-	-	-	0	pld_ulcerans*	dtxR_ulcerans	-	-	-	-	-	I	S	S	S	S	R	S	R	S	S	S	S
3634	FRC1576	2022	France	Europe	Human	ENA	ERS23972635	Illumina	validation_dataset	na	1	53.31	12	2454002	331	389	cluster_1	331	cluster_1	331	256	-	-	Positive	Positive	tox_ulcerans*	34	PAI	-	1	pld_ulcerans*	dtxR_ulcerans	-	-	-	-	-	I	I	S	S	S	R	S	R	S	S	S	S
3642	FRC1579	2022	France	Europe	Cat	ENA	ERS23972636	Illumina	validation_dataset	na	1	53.37	13	2494747	325	390	cluster_4	325	cluster_16	583	257	-	-	Negative	Negative	-	-	-	-	0	pld_ulcerans*	dtxR_ulcerans	-	-	-	-	-	I	S	S	S	S	R	S	R	S	S	S	S
3922	FRC1580	2022	France	Europe	Dog	ENA	ERS23972637	Illumina	validation_dataset	na	1	53.43	18	2588467	339	391	cluster_2	339	cluster_3	339	89	FR_cryptic_27	-	Negative	Negative	-	-	-	-	0	pld_ulcerans*	dtxR_ulcerans	-	-	-	-	-	I	I	S	S	S	R	S	R	S	S	S	S
3923	FRC1581	2022	France	Europe	Dog	ENA	ERS23972638	Illumina	validation_dataset	na	1	53.37	29	2578446	331	392	cluster_1	331	cluster_1	331	258	-	-	Positive	Positive	tox_ulcerans*	34	PAI	-	1	pld_ulcerans*	dtxR_ulcerans	-	-	-	-	-	I	S	S	S	S	R	S	S	S	S	S	S
2280	FRC1584	2022	France	Europe	Cat	ENA	ERS23972639	Illumina	validation_dataset	na	1	53.44	18	2581974	821	371	cluster_2	339	cluster_3	339	246	-	-	Negative	Negative	-	-	-	-	0	pld_ulcerans*	dtxR_ulcerans	-	-	-	-	-	I	S	S	S	S	R	S	R	S	S	S	S
3924	FRC1585	2022	France	Europe	Rat	ENA	ERS23972640	Illumina	validation_dataset	na	1	53.32	16	2444445	332	393	cluster_1	331	cluster_7	332	73	FR_03	FR_owner_03	Positive	Positive	tox_ulcerans*	50	PAI	-	1	pld_ulcerans*	dtxR_ulcerans	-	-	-	-	-	I	S	S	S	S	R	S	R	S	S	S	S
3925	FRC1586	2022	France	Europe	Cat	ENA	ERS23972641	Illumina	validation_dataset	na	1	53.32	16	2458692	326	394	cluster_1	331	cluster_8	10000	259	-	-	Positive	Positive	tox_ulcerans*	34	PAI	-	1	pld_ulcerans*	dtxR_ulcerans	-	-	-	-	-	I	I	S	S	S	R	S	R	S	S	S	S
3926	FRC1587	2022	France	Europe	Human	ENA	ERS23972642	Illumina	validation_dataset	na	1	53.35	16	2617694	331	395	cluster_1	331	cluster_1	331	260	FR_01	FR_owner_01	Positive	Positive	tox_ulceransNTTB?4%	straddling_contigs	too_fragmented	-	0	pld_ulcerans*	dtxR_ulcerans	-	-	-	-	-	I	S	S	S	S	S	S	R	S	S	S	S
3927	FRC1590	2022	France	Europe	Human	ENA	ERS23972643	Illumina	validation_dataset	na	1	53.32	12	2473420	337	396	cluster_4	325	cluster_6	337	261	-	-	Positive	Positive	tox_ulcerans	33	prophage_PF3	Type_1	1	pld_ulcerans*	dtxR_ulcerans	-	-	-	-	-	I	S	S	S	S	R	S	R	S	S	S	S
3928	FRC1592	2022	France	Europe	Cat	ENA	ERS23972644	Illumina	validation_dataset	na	1	53.31	13	2483906	325	378	cluster_4	325	cluster_16	583	188	FR_06	FR_cat_group_01	Positive	Positive	tox_ulcerans	33	prophage_PF3	Type_1	1	pld_ulcerans*	dtxR_ulcerans	-	-	-	-	-	I	S	S	S	S	R	S	R	S	S	S	S
3929	FRC1593	2022	France	Europe	Horse	ENA	ERS23972645	Illumina	validation_dataset	na	1	53.25	16	2547191	543	397	cluster_4	325	cluster_9	543	262	FR_cryptic_06	-	Positive	Positive	tox_diphtheriae	3	prophage_PF1	Type_2	1	pld_ulcerans*	dtxR_ulcerans	aph(3'')-Ib;aph(6)-Id*	-	sul2	-	aph(3'')-Ib;aph(6)-Id || sul2	I	S	S	S	S	R	S	R	R	R	R	S
3930	FRC1597	2022	France	Europe	Dog	ENA	ERS23972646	Illumina	validation_dataset	na	1	53.35	21	2618272	331	395	cluster_1	331	cluster_1	331	260	FR_01	FR_owner_01_samepatient	Positive	Positive	tox_ulceransNTTB?4%	straddling_contigs	too_fragmented	-	0	pld_ulcerans*	dtxR_ulcerans	-	-	-	-	-	I	S	S	S	S	R	S	R	S	S	S	S
3931	FRC1598	2022	France	Europe	Dog	ENA	ERS23972647	Illumina	validation_dataset	na	1	53.35	18	2618208	331	395	cluster_1	331	cluster_1	331	260	FR_01	FR_owner_01_samepatient	Positive	Positive	tox_ulceransNTTB?4%	straddling_contigs	too_fragmented	-	0	pld_ulcerans*	dtxR_ulcerans	-	-	-	-	-	I	S	S	S	S	R	S	R	S	S	S	S
3932	FRC1602	2022	France	Europe	Dog	ENA	ERS23972648	Illumina	validation_dataset	na	1	53.33	13	2585562	325	257;263;266;310	cluster_4	325	cluster_38	325	181	FR_05	FR_dog_group_01	Positive	Positive	tox_ulcerans*	49	prophage_PF3_and_ILE	Type_1	1	pld_ulcerans*	dtxR_ulcerans	-	-	-	-	-	-	-	-	-	-	-	-	-	-	-	-	-
3933	FRC1603	2022	France	Europe	Dog	ENA	ERS23972649	Illumina	validation_dataset	na	1	53.39	11	2559113	339	398	cluster_2	339	cluster_3	339	263	-	-	Negative	Negative	-	-	-	-	0	pld_ulcerans*	dtxR_ulcerans	-	-	-	-	-	I	S	S	S	S	R	S	R	S	S	S	S
3934	FRC1604	2022	France	Europe	Cat	ENA	ERS23972650	Illumina	validation_dataset	na	1	53.33	12	2491638	331	399	cluster_1	331	cluster_1	331	264	-	-	Negative	Negative	-	-	-	-	0	pld_ulcerans*	dtxR_ulcerans	-	-	-	-	-	I	S	S	S	S	R	S	R	S	S	S	S
3935	FRC1605	2022	France	Europe	Cat	ENA	ERS23972651	Illumina	validation_dataset	na	1	53.29	15	2538211	326	400	cluster_1	331	cluster_21	326	265	-	-	Positive	Positive	tox_ulcerans*	50	PAI	-	1	pld_ulcerans*	dtxR_ulcerans	-	-	-	-	-	I	S	S	S	S	R	S	R	S	S	S	S
3936	FRC1606	2022	France	Europe	Horse	ENA	ERS23972652	Illumina	validation_dataset	na	1	53.35	18	2411900	349	401	cluster_9	349	cluster_14	349	266	-	-	Negative	Negative	-	-	-	-	0	pld_ulcerans#0%	dtxR_ulcerans	-	-	-	-	-	I	S	S	S	S	R	S	R	S	S	S	S
3937	FRC1621	2022	France	Europe	Cat	ENA	ERS23972653	Illumina	validation_dataset	na	1	53.3	11	2484458	325	402	cluster_4	325	cluster_25	10001	267	-	-	Positive	Positive	tox_ulcerans*	54	prophage_PF5	Type_1	1	pld_ulcerans*	dtxR_ulcerans	-	-	-	-	-	I	I	S	S	S	R	S	R	S	S	S	S
3938	FRC1622	2022	France	Europe	Dog	ENA	ERS23972654	Illumina	validation_dataset	na	1	53.41	12	2557863	339	403	cluster_2	339	cluster_3	339	119	FR_cryptic_20	-	Negative	Negative	-	-	-	-	0	pld_ulcerans*	dtxR_ulcerans	-	-	-	-	-	I	S	S	S	S	R	S	R	S	S	S	S
3939	FRC1625	2022	France	Europe	Cat	ENA	ERS23972655	Illumina	validation_dataset	na	1	53.31	12	2484426	325	323	cluster_4	325	cluster_16	583	188	FR_06	FR_cat_group_01	Positive	Positive	tox_ulcerans	33	prophage_PF3	Type_1	1	pld_ulcerans*	dtxR_ulcerans	-	-	-	-	-	I	S	S	S	S	R	S	R	S	S	S	S
3940	FRC1635	2022	France	Europe	Human	ENA	ERS23972656	Illumina	validation_dataset	na	1	53.32	17	2460628	326	404	cluster_1	331	cluster_8	10000	268	-	-	Positive	Positive	tox_ulcerans*	34	PAI	-	1	pld_ulcerans*	dtxR_ulcerans	-	-	-	-	-	I	I	S	S	S	R	S	R	S	S	S	S
3942	FRC1643	2022	France	Europe	Cat	ENA	ERS23972657	Illumina	validation_dataset	na	1	53.4	13	2546678	690	406	cluster_7	690	cluster_12	690	96	FR_cryptic_30	-	Negative	Negative	-	-	-	-	0	pld_ulcerans*	dtxR_ulcerans	-	-	-	-	-	I	S	S	S	S	R	S	R	S	S	S	S
3943	FRC1644	2022	France	Europe	Cat	ENA	ERS23972658	Illumina	validation_dataset	na	1	53.31	13	2484315	325	460	cluster_4	325	cluster_16	583	188	FR_06	FR_cat_group_01	Positive	Positive	tox_ulcerans	33	prophage_PF3	Type_1	1	pld_ulcerans*	dtxR_ulcerans	-	-	-	-	-	I	S	S	S	S	R	S	R	S	S	S	S
3944	FRC1649	2022	France	Europe	Dog	ENA	ERS23972659	Illumina	validation_dataset	na	1	53.33	18	2585344	325	407	cluster_4	325	cluster_38	325	181	FR_05	FR_dog_group_01	Positive	Positive	tox_ulcerans*	49	prophage_PF3_and_ILE	Type_1	1	pld_ulcerans*	dtxR_ulcerans	-	-	-	-	-	I	S	S	S	S	S	S	R	S	S	S	S
3945	FRC1650	2022	France	Europe	Cat	ENA	ERS23972660	Illumina	validation_dataset	na	1	53.37	22	2526750	332	408	cluster_1	331	cluster_7	332	269	-	-	Positive	Positive	tox_ulcerans*	50	PAI	-	1	pld_ulcerans*	dtxR_ulcerans	-	-	-	-	-	I	S	S	S	S	R	S	R	S	S	S	S
3946	FRC1654	2022	France	Europe	Cat	ENA	ERS23972661	Illumina	validation_dataset	na	1	53.27	11	2489500	325	409	cluster_4	325	cluster_9	543	270	-	-	Negative	Negative	-	-	-	-	0	pld_ulcerans*	dtxR_ulcerans	-	-	-	-	-	I	S	S	S	S	R	S	R	S	S	S	S
3947	FRC1658	2022	France	Europe	Dog	ENA	ERS23972662	Illumina	validation_dataset	na	1	53.41	22	2585550	339	410	cluster_2	339	cluster_3	339	271	-	-	Negative	Negative	-	-	-	-	0	pld_ulcerans*	dtxR_ulcerans	-	-	-	-	-	I	S	S	S	S	R	S	R	S	S	S	S
3948	FRC1666	2022	France	Europe	Cat	ENA	ERS23972663	Illumina	validation_dataset	na	1	53.35	19	2499939	331	411	cluster_1	331	cluster_1	331	93	FR_cryptic_02	-	Positive	Positive	tox_ulcerans*	34	PAI	-	1	pld_ulcerans*	dtxR_ulcerans	-	-	-	-	-	I	S	S	S	S	R	S	R	S	S	S	S
3949	FRC1671	2022	France	Europe	Cat	ENA	ERS23972664	Illumina	validation_dataset	na	1	53.31	14	2484411	325	412	cluster_4	325	cluster_16	583	188	FR_06	FR_cat_group_01	Positive	Positive	tox_ulcerans	33	prophage_PF3	Type_1	1	pld_ulcerans*	dtxR_ulcerans	-	-	-	-	-	I	I	S	S	S	R	S	R	S	S	S	S
3950	FRC1675	2022	France	Europe	Dog	ENA	ERS23972665	Illumina	validation_dataset	na	1	53.33	17	2437558	337	413	cluster_4	325	cluster_6	337	273	-	-	Negative	Negative	-	-	-	-	0	pld_ulcerans*	dtxR_ulcerans	-	-	-	-	-	I	I	S	S	S	R	S	R	S	S	S	S
3951	FRC1681	2022	France	Europe	Dog	ENA	ERS23972666	Illumina	validation_dataset	na	1	53.31	18	2528144	328	414	cluster_1	331	cluster_5	328	274	-	-	Positive	Positive	tox_ulcerans*	50	PAI	-	1	pld_ulcerans*	dtxR_ulcerans	-	-	-	-	-	I	S	S	S	S	R	S	R	S	S	S	S
3952	FRC1693	2022	France	Europe	Rat	ENA	ERS23972667	Illumina	validation_dataset	na	1	53.32	20	2444545	332	415	cluster_1	331	cluster_7	332	73	FR_03	FR_owner_03	Positive	Positive	tox_ulcerans*	50	PAI	-	1	pld_ulcerans*	dtxR_ulcerans	-	-	-	-	-	I	S	S	S	S	R	S	R	S	S	S	S
3953	FRC1714	2022	France	Europe	Dog	ENA	ERS23972668	Illumina	validation_dataset	na	1	53.4	15	2569844	699	416	cluster_6	699	cluster_11	699	202	FR_cryptic_28	-	Negative	Negative	-	-	-	-	0	pld_ulcerans*	dtxR_ulcerans	-	-	-	-	-	I	S	S	S	S	R	S	R	S	S	S	S
3954	FRC1722	2022	France	Europe	Dog	ENA	ERS23972669	Illumina	validation_dataset	na	1	53.34	26	2536365	339	417	cluster_2	339	cluster_3	339	275	-	-	Negative	Negative	-	-	-	-	0	pld_ulcerans*	dtxR_ulcerans	-	-	-	-	-	I	S	S	S	S	R	S	R	S	S	S	S
3955	FRC1723	2022	France	Europe	Cat	ENA	ERS23972670	Illumina	validation_dataset	na	1	53.37	15	2494903	325	418	cluster_4	325	cluster_16	583	276	-	-	Negative	Negative	-	-	-	-	0	pld_ulcerans*	dtxR_ulcerans	-	-	-	-	-	I	S	S	S	S	R	S	R	S	S	S	S
3956	FRC1724	2022	France	Europe	Cat	ENA	ERS23972671	Illumina	validation_dataset	na	1	53.41	13	2559294	339	419	cluster_2	339	cluster_3	339	119	FR_cryptic_23	-	Negative	Negative	-	-	-	-	0	pld_ulcerans*	dtxR_ulcerans	-	-	-	-	-	I	S	S	S	S	R	S	R	S	S	S	S
3957	FRC1726	2022	France	Europe	Cat	ENA	ERS23972672	Illumina	validation_dataset	na	1	53.31	16	2455085	331	420	cluster_1	331	cluster_1	331	93	FR_cryptic_02	-	Positive	Positive	tox_ulcerans*	34	PAI	-	1	pld_ulcerans*	dtxR_ulcerans	-	-	-	-	-	I	S	S	S	S	R	S	R	S	S	S	S
3958	FRC1729	2022	France	Europe	Dog	ENA	ERS23972673	Illumina	validation_dataset	na	1	53.32	12	2448566	325	421	cluster_4	325	cluster_16	583	277	-	-	Negative	Negative	-	-	-	-	0	pld_ulcerans*	dtxR_ulcerans	-	-	-	-	-	I	S	S	S	S	S	S	R	S	S	S	S
3959	FRC1737	2022	France	Europe	Donkey	ENA	ERS23972674	Illumina	validation_dataset	na	1	53.35	20	2411658	349	422	cluster_9	349	cluster_14	349	278	-	-	Negative	Negative	-	-	-	-	0	pld_ulcerans#0%	dtxR_ulcerans	-	-	-	-	-	I	S	S	S	S	R	S	R	S	S	S	S
3960	FRC1753	2022	France	Europe	Cat	ENA	ERS23972675	Illumina	validation_dataset	na	1	53.36	12	2568773	325	423	cluster_4	325	cluster_16	583	279	-	-	Positive	Positive	tox_ulcerans*	61	prophage_PF4	Type_3	1	pld_ulcerans*	dtxR_ulcerans	-	-	-	-	-	I	S	S	S	S	R	S	R	S	S	S	S
3961	FRC1754	2022	France	Europe	Cat	ENA	ERS23972676	Illumina	validation_dataset	na	1	53.31	20	2455112	331	424	cluster_1	331	cluster_1	331	167	FR_cryptic_04	-	Positive	Positive	tox_ulcerans*	34	PAI	-	1	pld_ulcerans*	dtxR_ulcerans	-	-	-	-	-	I	S	S	S	S	R	S	R	S	S	S	S
3962	FRC1757	2022	France	Europe	Rat	ENA	ERS23972677	Illumina	validation_dataset	na	1	53.32	18	2444888	332	425	cluster_1	331	cluster_7	332	108	FR_cryptic_18	-	Positive	Positive	tox_ulcerans*	50	PAI	-	1	pld_ulcerans*	dtxR_ulcerans	-	-	-	-	-	I	S	S	S	S	R	S	R	S	S	S	S
3963	FRC1760	2022	France	Europe	Dog	ENA	ERS23972678	Illumina	validation_dataset	na	1	53.41	15	2558248	339	426	cluster_2	339	cluster_3	339	119	FR_cryptic_23	-	Negative	Negative	-	-	-	-	0	pld_ulcerans*	dtxR_ulcerans	-	-	-	-	-	I	S	S	S	S	R	S	R	S	S	S	S
3964	FRC1761	2022	France	Europe	Dog	ENA	ERS23972679	Illumina	validation_dataset	na	1	53.35	15	2586649	895	427	cluster_22	895	cluster_44	895	280	-	-	Positive	Positive	tox_ulcerans*	62	integron-like element	-	1	pld_ulcerans*	dtxR_ulcerans	-	-	-	-	-	I	S	S	S	S	R	S	R	S	S	S	S
3965	FRC1762	2022	France	Europe	Dog	ENA	ERS23972680	Illumina	validation_dataset	na	1	53.33	20	2585009	325	428	cluster_4	325	cluster_38	325	181	FR_05	FR_dog_group_01	Positive	Positive	tox_ulcerans*	49	prophage_PF3_and_ILE	Type_1	1	pld_ulcerans*	dtxR_ulcerans	-	-	-	-	-	I	S	S	S	S	S	S	R	S	S	S	S
3966	FRC1768	2022	France	Europe	Human	ENA	ERS23972681	Illumina	validation_dataset	na	1	53.37	21	2532415	514	429	cluster_17	514	cluster_29	514	281	FR_02	FR_owner_02	Positive	Positive	tox_ulcerans*	50	too_fragmented	-	1	pld_ulcerans*	dtxR_ulcerans	-	-	-	-	-	I	I	S	S	S	R	S	R	S	S	S	S
3967	FRC1772	2022	France	Europe	Dog	ENA	ERS23972682	Illumina	validation_dataset	na	1	53.37	20	2573097	331	430	cluster_1	331	cluster_1	331	282	-	-	Positive	Positive	tox_diphtheriae	3	prophage_PF1	Type_2	1	pld_ulcerans*	dtxR_ulcerans	-	-	-	-	-	I	S	S	S	I	S	S	R	S	S	S	S
3968	FRC1773	2022	France	Europe	Cat	ENA	ERS23972683	Illumina	validation_dataset	na	1	53.31	16	2454092	331	431	cluster_1	331	cluster_1	331	283	FR_cryptic_10	-	Positive	Positive	tox_ulcerans*	34	PAI	-	1	pld_ulcerans*	dtxR_ulcerans	-	-	-	-	-	I	S	S	S	S	R	S	R	S	S	S	S
3969	FRC1777	2022	France	Europe	Horse	ENA	ERS23972684	Illumina	validation_dataset	na	1	53.35	21	2411325	349	432	cluster_9	349	cluster_14	349	284	-	-	Negative	Negative	-	-	-	-	0	pld_ulcerans#0%	dtxR_ulcerans	-	-	-	-	-	I	S	S	S	S	R	S	S	S	S	S	S
3970	FRC1781	2022	France	Europe	Human	ENA	ERS23972685	Illumina	validation_dataset	na	1	53.38	18	2489727	690	433	cluster_7	690	cluster_12	690	285	-	-	Negative	Negative	-	-	-	-	0	pld_ulcerans*	dtxR_ulcerans	-	-	-	-	-	I	I	S	S	S	R	S	R	S	S	S	S
3971	FRC1785	2022	France	Europe	Rat	ENA	ERS23972686	Illumina	validation_dataset	na	1	53.32	18	2445161	332	434	cluster_1	331	cluster_7	332	108	FR_cryptic_18	-	Positive	Positive	tox_ulcerans*	50	PAI	-	1	pld_ulcerans*	dtxR_ulcerans	-	-	-	-	-	I	S	S	S	S	R	S	R	S	S	S	S
3972	FRC1793	2022	France	Europe	Dog	ENA	ERS23972687	Illumina	validation_dataset	na	1	53.44	12	2590879	339	435	cluster_2	339	cluster_3	339	74	FR_cryptic_24	-	Negative	Negative	-	-	-	-	0	pld_ulcerans*	dtxR_ulcerans	-	-	-	-	-	I	S	S	S	S	R	S	R	S	S	S	S
3973	FRC1801	2022	France	Europe	Dog	ENA	ERS23972688	Illumina	validation_dataset	na	1	53.35	19	2458723	339	436	cluster_2	339	cluster_3	339	119	FR_cryptic_23	-	Negative	Negative	-	-	-	-	0	pld_ulcerans*	dtxR_ulcerans	-	-	-	-	-	I	S	S	S	S	R	S	R	S	S	S	S
3974	FRC1803	2022	France	Europe	Dog	ENA	ERS23972689	Illumina	validation_dataset	na	1	53.37	22	2532501	514	437	cluster_17	514	cluster_29	514	281	FR_02	FR_owner_02	Positive	Positive	tox_ulcerans*	50	too_fragmented	-	1	pld_ulcerans*	dtxR_ulcerans	-	-	-	-	-	I	S	S	S	S	R	S	R	S	S	S	S
3975	FRC1806	2022	France	Europe	Cat	ENA	ERS23972690	Illumina	validation_dataset	na	1	53.26	14	2490539	325	438	cluster_4	325	cluster_9	543	286	-	-	Negative	Negative	-	-	-	-	0	pld_ulcerans*	dtxR_ulcerans	-	-	-	-	-	I	S	S	S	S	R	S	R	S	S	S	S
3976	FRC1807	2022	France	Europe	Dog	ENA	ERS23972691	Illumina	validation_dataset	na	1	53.4	16	2544520	339	439	cluster_2	339	cluster_3	339	74	FR_cryptic_24	-	Negative	Negative	-	-	-	-	0	pld_ulcerans*	dtxR_ulcerans	-	-	-	-	-	I	S	S	S	S	R	S	R	S	S	S	S
3977	FRC1817	2022	France	Europe	Cat	ENA	ERS23972692	Illumina	validation_dataset	na	1	53.3	16	2481836	331	440	cluster_1	331	cluster_19	582	287	-	-	Positive	Positive	tox_ulcerans*	50	PAI	-	1	pld_ulcerans*	dtxR_ulcerans	-	-	-	-	-	I	S	S	S	S	R	S	R	S	S	S	S
3978	FRC1818	2022	France	Europe	Horse	ENA	ERS23972693	Illumina	validation_dataset	na	1	53.35	17	2548306	331	441	cluster_1	331	cluster_1	331	288	-	-	Positive	Positive	tox_ulcerans*	34	PAI	-	1	pld_ulcerans*	dtxR_ulcerans	-	-	-	-	-	I	I	S	S	S	R	S	R	S	S	S	S
3633	FRC1821	2022	France	Europe	Cat	ENA	ERS23972694	Illumina	validation_dataset	na	1	53.39	12	2514645	867	388	cluster_2	339	cluster_3	339	255	-	-	Negative	Negative	-	-	-	-	0	pld_ulcerans*	dtxR_ulcerans	-	-	-	-	-	I	S	S	S	S	R	S	R	S	S	S	S
3979	FRC1823	2022	France	Europe	Cat	ENA	ERS23972695	Illumina	validation_dataset	na	1	53.36	22	2580926	331	442	cluster_1	331	cluster_1	331	289	-	-	Positive	Positive	tox_ulcerans*	34	PAI	-	1	pld_ulcerans*	dtxR_ulcerans	-	-	-	-	-	I	S	S	S	S	R	S	R	S	S	S	S
3980	FRC1825	2022	France	Europe	Dog	ENA	ERS23972696	Illumina	validation_dataset	na	1	53.44	14	2590763	339	443	cluster_2	339	cluster_3	339	89	FR_cryptic_27	-	Negative	Negative	-	-	-	-	0	pld_ulcerans*	dtxR_ulcerans	-	-	-	-	-	I	S	S	S	S	R	S	R	S	S	S	S
3981	FRC1828	2023	France	Europe	Cat	ENA	ERS23972697	Illumina	validation_dataset	na	1	53.36	17	2574626	325	444	cluster_4	325	cluster_16	583	290	-	-	Positive	Positive	tox_ulcerans	33	prophage_PF3	Type_1	1	pld_ulcerans*	dtxR_ulcerans	-	-	-	-	-	I	I	S	S	S	R	S	R	S	S	S	S
3982	FRC1833	2023	France	Europe	Dog	ENA	ERS23972698	Illumina	validation_dataset	na	1	53.39	18	2514402	339	445	cluster_2	339	cluster_3	339	291	-	-	Negative	Negative	-	-	-	-	0	pld_ulcerans*	dtxR_ulcerans	-	-	-	-	-	I	S	S	S	S	R	S	R	S	S	S	S
3983	FRC1835	2023	France	Europe	Human	ENA	ERS23972699	Illumina	validation_dataset	na	1	53.33	19	2491701	331	446	cluster_1	331	cluster_1	331	173	FR_cryptic_07	-	Positive	Positive	tox_ulceransNTTB?$18%	straddling_contigs	too_fragmented	-	0	pld_ulcerans*	dtxR_ulcerans	-	-	-	-	-	I	S	S	S	S	R	S	R	S	S	S	S
3984	FRC1848	2023	France	Europe	Dog	ENA	ERS23972700	Illumina	validation_dataset	na	1	53.31	25	2455980	514	447	cluster_17	514	cluster_29	514	292	-	-	Positive	Positive	tox_ulcerans*	50	too_fragmented	-	1	pld_ulcerans*	dtxR_ulcerans	-	-	-	-	-	I	S	S	S	S	R	S	R	S	S	S	S
3985	FRC1849	2023	France	Europe	Dog	ENA	ERS23972701	Illumina	validation_dataset	na	1	53.41	21	2595511	690	448	cluster_7	690	cluster_12	690	293	-	-	Negative	Negative	-	-	-	-	0	pld_ulcerans*	dtxR_ulcerans	-	-	-	-	-	I	S	S	S	S	R	S	R	S	S	S	S
3986	FRC1851	2023	France	Europe	Horse	ENA	ERS23972702	Illumina	validation_dataset	na	1	53.35	21	2411284	349	449	cluster_9	349	cluster_14	349	294	-	-	Negative	Negative	-	-	-	-	0	pld_ulcerans#0%	dtxR_ulcerans	-	-	-	-	-	I	S	S	S	S	R	S	R	S	S	S	S
3987	FRC1852	2023	France	Europe	Dog	ENA	ERS23972703	Illumina	validation_dataset	na	1	53.43	17	2593829	339	450	cluster_2	339	cluster_3	339	89	FR_cryptic_27	-	Negative	Negative	-	-	-	-	0	pld_ulcerans*	dtxR_ulcerans	-	-	-	-	-	I	S	S	S	S	R	S	R	S	S	S	S
3988	FRC1855	2023	France	Europe	Cat	ENA	ERS23972704	Illumina	validation_dataset	na	1	53.3	30	2481158	358	451	cluster_1	331	cluster_37	358	295	-	-	Positive	Positive	tox_ulcerans*	50	PAI	-	1	pld_ulcerans*	dtxR_ulcerans	-	-	-	-	-	I	S	S	S	S	R	S	R	S	S	S	S
3989	FRC1856	2023	France	Europe	Human	ENA	ERS23972705	Illumina	validation_dataset	na	1	53.36	28	2607192	893	452	cluster_1	331	cluster_39	893	296	-	-	Positive	Positive	tox_ulcerans*	50	PAI	-	1	pld_ulcerans*	dtxR_ulcerans	-	-	-	-	-	I	S	S	S	S	R	S	R	S	S	S	S
3990	FRC1858	2023	France	Europe	Human	ENA	ERS23972706	Illumina	validation_dataset	na	1	53.3	17	2452300	331	453	cluster_1	331	cluster_1	331	297	-	-	Positive	Positive	tox_ulcerans*	34	PAI	-	1	pld_ulcerans*	dtxR_ulcerans	-	-	-	-	-	I	S	S	S	S	R	S	R	S	S	S	S
3991	FRC1863	2023	France	Europe	Dog	ENA	ERS23972707	Illumina	validation_dataset	na	1	53.42	22	2634747	699	454	cluster_6	699	cluster_11	699	112	FR_cryptic_29	-	Negative	Negative	-	-	-	-	0	pld_ulcerans*	dtxR_ulcerans	-	-	-	-	-	I	S	S	S	S	R	S	R	S	S	S	S
3992	FRC1864	2023	France	Europe	Horse	ENA	ERS23972708	Illumina	validation_dataset	na	1	53.34	18	2557561	760	455	cluster_11	428	cluster_27	428	116	FR_cryptic_01	-	Negative	Negative	-	-	-	-	0	pld_ulcerans*	dtxR_ulcerans	-	-	-	-	-	I	S	S	S	S	R	S	R	S	S	S	S
3993	FRC1865	2023	France	Europe	Horse	ENA	ERS23972709	Illumina	validation_dataset	na	1	53.25	22	2594932	543	456	cluster_4	325	cluster_9	543	262	FR_cryptic_06	-	Positive	Positive	tox_diphtheriae	3	prophage_PF1	Type_2	1	pld_ulcerans*	dtxR_ulcerans	aph(3'')-Ib;aph(6)-Id*	-	sul2	-	aph(6)-Id;aph(3'')-Ib || sul2	I	S	S	S	S	R	S	R	R	R	R	S
4370	FRC1869	2023	France	Europe	Horse	ENA	ERS23972710	Illumina	validation_dataset	na	1	53.25	23	2594791	543	456	cluster_4	325	cluster_9	543	262	FR_cryptic_06	-	Positive	Positive	tox_diphtheriae	3	prophage_PF1	Type_2	1	pld_ulcerans*	dtxR_ulcerans	aph(3'')-Ib;aph(6)-Id*	-	sul2	-	aph(3'')-Ib;aph(6)-Id || sul2	I	S	S	S	S	R	S	R	R	R	R	S
4371	FRC1872	2023	France	Europe	Human	ENA	ERS23972711	Illumina	validation_dataset	na	1	53.4	27	2580808	328	461	cluster_1	331	cluster_5	328	299	-	-	Positive	Positive	tox_ulcerans*	50	PAI	-	1	pld_ulcerans*	dtxR_ulcerans	-	-	-	-	-	I	I	S	S	S	R	S	R	S	S	S	S
4372	FRC1875	2023	France	Europe	Cat	ENA	ERS23972712	Illumina	validation_dataset	na	1	53.38	23	2546127	331	462	cluster_1	331	cluster_1	331	300	-	-	Positive	Positive	tox_ulcerans*	34	PAI	-	1	pld_ulcerans*	dtxR_ulcerans	-	-	-	-	-	I	S	S	S	S	R	S	R	S	S	S	S
4423	FRC1878	2023	France	Europe	Monkey	ENA	ERS23972713	Illumina	validation_dataset	na	1	53.3	19	2550920	332	464	cluster_1	331	cluster_7	332	301	-	-	Positive	Positive	tox_ulcerans*	50	PAI	-	1	pld_ulcerans*	dtxR_ulcerans	-	-	-	-	-	I	S	S	S	S	R	S	R	S	S	S	S
4427	FRC1881	2023	France	Europe	Human	ENA	ERS23972714	Illumina	validation_dataset	na	1	53.39	19	2545068	760	468	cluster_11	428	cluster_27	428	303	-	-	Negative	Negative	-	-	-	-	0	pld_ulcerans*	dtxR_ulcerans	-	-	-	-	-	I	S	S	S	S	R	S	R	S	S	S	S
4426	FRC1882	2023	France	Europe	Horse	ENA	ERS23972715	Illumina	validation_dataset	na	1	53.23	13	2472268	543	467	cluster_4	325	cluster_9	543	302	-	-	Negative	Negative	-	-	-	-	0	pld_ulcerans*	dtxR_ulcerans	-	-	-	-	-	I	S	S	S	S	R	S	R	S	S	S	S
4428	FRC1883	2023	France	Europe	Cat	ENA	ERS23972716	Illumina	validation_dataset	na	1	53.41	16	2549391	339	469	cluster_2	339	cluster_3	339	304	-	-	Negative	Negative	-	-	-	-	0	pld_ulcerans*	dtxR_ulcerans	-	-	-	-	-	I	S	S	S	S	R	S	R	S	S	S	S
4429	FRC1886	2023	France	Europe	Cat	ENA	ERS23972717	Illumina	validation_dataset	na	1	53.36	16	2603961	428	470	cluster_11	428	cluster_27	428	305	-	-	Negative	Negative	-	-	-	-	0	pld_ulcerans*	dtxR_ulcerans	-	-	-	-	-	I	S	S	S	S	R	S	R	S	S	S	S
4422	FRC1891	2023	France	Europe	Cat	ENA	ERS23972718	Illumina	validation_dataset	na	1	53.37	13	2513745	339	463	cluster_2	339	cluster_3	339	175	FR_cryptic_21	-	Negative	Negative	-	-	-	-	0	pld_ulcerans*	dtxR_ulcerans	-	-	-	-	-	I	S	S	I	S	R	S	R	S	S	S	S
4424	FRC1896	2023	France	Europe	Cat	ENA	ERS23972719	Illumina	validation_dataset	na	1	53.31	17	2454976	331	465	cluster_1	331	cluster_1	331	93	FR_cryptic_02	-	Positive	Positive	tox_ulcerans*	34	PAI	-	1	pld_ulcerans*	dtxR_ulcerans	-	-	-	-	-	I	S	S	S	S	R	S	R	S	S	S	S
4425	FRC1897	2023	France	Europe	Cat	ENA	ERS23972720	Illumina	validation_dataset	na	1	53.34	18	2517671	690	466	cluster_7	690	cluster_12	690	96	FR_cryptic_30	-	Positive	Positive	tox_ulcerans	52	too_fragmented	-	1	pld_ulcerans*	dtxR_ulcerans	-	-	-	-	-	I	S	S	S	S	R	S	R	S	S	S	S
4430	FRC1899	2023	France	Europe	Human	ENA	ERS23972721	Illumina	validation_dataset	na	1	53.31	18	2502297	331	471	cluster_1	331	cluster_1	331	283	FR_cryptic_10	-	Positive	Positive	tox_ulcerans*	34	PAI	-	1	pld_ulcerans*	dtxR_ulcerans	-	-	-	-	-	I	S	S	S	S	R	S	R	S	S	S	S
4594	FRC1900	2023	France	Europe	Cat	ENA	ERS23972722	Illumina	validation_dataset	na	1	53.31	10	2484407	325	458;460	cluster_4	325	cluster_16	583	188	FR_06	FR_cat_group_01	Positive	Positive	tox_ulcerans	33	prophage_PF3	Type_1	1	pld_ulcerans*	dtxR_ulcerans	-	-	-	-	-	I	I	S	S	S	R	S	R	S	S	S	S
4595	FRC1902	2023	France	Europe	Cat	ENA	ERS23972723	Illumina	validation_dataset	na	1	53.31	12	2484425	325	458;460	cluster_4	325	cluster_16	583	188	FR_06	FR_cat_group_01	Positive	Positive	tox_ulcerans	33	prophage_PF3	Type_1	1	pld_ulcerans*	dtxR_ulcerans	-	-	-	-	-	I	S	S	S	S	R	S	R	S	S	S	S
4590	FRC1903	2023	France	Europe	Horse	ENA	ERS23972724	Illumina	validation_dataset	na	1	53.37	17	2408102	349	472	cluster_9	349	cluster_14	349	100	FR_cryptic_19	-	Negative	Negative	-	-	-	-	0		dtxR_ulcerans	-	-	-	-	-	I	S	S	S	S	R	S	R	S	S	S	S
4596	FRC1904	2023	France	Europe	Human	ENA	ERS23972725	Illumina	validation_dataset	na	1	53.33	20	2478194	332	476	cluster_1	331	cluster_18	10003	35	FR_cryptic_15	-	Positive	Positive	tox_ulcerans*	50	too_fragmented	-	1	pld_ulcerans*	dtxR_ulcerans	-	-	-	-	-	I	S	S	S	S	R	S	R	S	S	S	S
4597	FRC1905	2023	France	Europe	Human	ENA	ERS23972726	Illumina	validation_dataset	na	1	53.41	17	2447898	349	477	cluster_9	349	cluster_14	349	307	-	-	Negative	Negative	-	-	-	-	0	pld_ulcerans#0%	dtxR_ulcerans	-	-	-	-	-	I	S	S	S	S	R	S	R	S	S	S	S
4598	FRC1908	2023	France	Europe	Cat	ENA	ERS23972727	Illumina	validation_dataset	na	1	53.33	16	2515941	331	478	cluster_1	331	cluster_1	331	308	-	-	Positive	Positive	tox_ulcerans*	34	PAI	-	1	pld_ulcerans*	dtxR_ulcerans	-	-	-	-	-	I	S	S	S	S	R	S	R	S	S	S	S
4599	FRC1910	2023	France	Europe	Dog	ENA	ERS23972728	Illumina	validation_dataset	na	1	53.38	13	2513996	339	479	cluster_2	339	cluster_3	339	309	-	-	Negative	Negative	-	-	-	-	0	pld_ulcerans*	dtxR_ulcerans	-	-	-	-	-	I	S	S	S	S	R	S	R	S	S	S	S
4600	FRC1911	2023	France	Europe	Cat	ENA	ERS23972729	Illumina	validation_dataset	na	1	53.43	18	2579784	339	480	cluster_2	339	cluster_3	339	89	FR_cryptic_27	-	Negative	Negative	-	-	-	-	0	pld_ulcerans*	dtxR_ulcerans	-	-	-	-	-	I	S	S	S	S	R	S	R	S	S	S	S
4601	FRC1912	2023	France	Europe	Dog	ENA	ERS23972730	Illumina	validation_dataset	na	1	53.44	17	2591034	339	481	cluster_2	339	cluster_3	339	74	FR_cryptic_24	-	Negative	Negative	-	-	-	-	0	pld_ulcerans*	dtxR_ulcerans	-	-	-	-	-	I	S	S	S	S	R	S	R	S	S	S	S
4591	FRC1916	2023	France	Europe	Human	ENA	ERS23972731	Illumina	validation_dataset	na	1	53.34	16	2468169	339	473	cluster_2	339	cluster_3	339	74	FR_cryptic_24	-	Negative	Negative	-	-	-	-	0	pld_ulcerans*	dtxR_ulcerans	-	-	-	-	-	I	S	S	S	S	R	S	R	S	S	S	S
4592	FRC1917	2023	France	Europe	Cat	ENA	ERS23972732	Illumina	validation_dataset	na	1	53.31	14	2455209	331	474	cluster_1	331	cluster_1	331	93	FR_cryptic_02	-	Positive	Positive	tox_ulcerans*	34	PAI	-	1	pld_ulcerans*	dtxR_ulcerans	-	-	-	-	-	I	S	S	S	S	R	S	R	S	S	S	S
4593	FRC1922	2023	France	Europe	Cat	ENA	ERS23972733	Illumina	validation_dataset	na	1	53.35	13	2500911	331	475	cluster_1	331	cluster_1	331	306	-	-	Positive	Positive	tox_ulcerans*	34	PAI	-	1	pld_ulcerans*	dtxR_ulcerans	-	-	-	-	-	I	S	S	S	S	R	S	R	S	S	S	S
4602	FRC1923	2023	France	Europe	Dog	ENA	ERS23972734	Illumina	validation_dataset	na	1	53.36	16	2547245	331	482	cluster_1	331	cluster_1	331	93	FR_cryptic_02	-	Positive	Positive	tox_ulcerans*	34	PAI	-	1	pld_ulcerans*	dtxR_ulcerans	-	-	-	-	-	I	S	S	S	S	R	S	R	S	S	S	S
4612	FRC1926	2023	France	Europe	Cat	ENA	ERS23972735	Illumina	validation_dataset	na	1	53.31	15	2451000	927	483	cluster_11	428	cluster_45	927	310	-	-	Negative	Negative	-	-	-	-	0	pld_ulcerans*	dtxR_ulcerans	-	-	-	-	-	I	S	S	S	S	R	S	S	S	S	S	S
4613	FRC1928	2023	France	Europe	Dog	ENA	ERS23972736	Illumina	validation_dataset	na	1	53.37	16	2504197	339	484	cluster_2	339	cluster_3	339	311	-	-	Negative	Negative	-	-	-	-	0	pld_ulcerans*	dtxR_ulcerans	-	-	-	-	-	I	S	S	S	S	R	S	R	S	S	S	S
4614	FRC1929	2023	France	Europe	Dog	ENA	ERS23972737	Illumina	validation_dataset	na	1	53.37	14	2494278	325	485	cluster_4	325	cluster_16	583	312	-	-	Negative	Negative	-	-	-	-	0	pld_ulcerans*	dtxR_ulcerans	-	-	-	-	-	I	S	S	S	S	R	S	R	S	S	S	S
4615	FRC1930	2023	France	Europe	Dog	ENA	ERS23972738	Illumina	validation_dataset	na	1	53.31	17	2454775	331	486	cluster_1	331	cluster_1	331	93	FR_cryptic_02	-	Positive	Positive	tox_ulcerans*	34	PAI	-	1	pld_ulcerans*	dtxR_ulcerans	-	-	-	-	-	I	S	S	S	S	R	S	R	S	S	S	S
4616	FRC1931	2023	France	Europe	Dog	ENA	ERS23972739	Illumina	validation_dataset	na	1	53.39	13	2515120	339	487	cluster_2	339	cluster_3	339	138	FR_cryptic_26	-	Negative	Negative	-	-	-	-	0	pld_ulcerans*	dtxR_ulcerans	-	-	-	-	-	I	S	S	S	S	R	S	R	S	S	S	S
4617	FRC1934	2023	France	Europe	Donkey	ENA	ERS23972740	Illumina	validation_dataset	na	1	53.32	16	2436245	552	488	cluster_11	428	cluster_17	345	313	-	-	Negative	Negative	-	-	-	-	0	pld_ulcerans*	dtxR_ulcerans	-	-	-	-	-	I	S	S	S	S	R	S	R	S	S	S	S
4646	FRC1939	2023	France	Europe	Horse	ENA	ERS23972741	Illumina	validation_dataset	na	1	53.37	17	2408001	349	489	cluster_9	349	cluster_14	349	314	-	-	Negative	Negative	-	-	-	-	0		dtxR_ulcerans	-	-	-	-	-	I	S	S	S	S	R	S	S	S	S	S	S
4647	FRC1940	2023	France	Europe	Dog	ENA	ERS23972742	Illumina	validation_dataset	na	1	53.41	9	2557244	339	490	cluster_2	339	cluster_3	339	315	-	-	Negative	Negative	-	-	-	-	0	pld_ulcerans*	dtxR_ulcerans	-	-	-	-	-	I	S	S	S	S	R	S	R	S	S	S	S
4648	FRC1943	2023	France	Europe	Cat	ENA	ERS23972743	Illumina	validation_dataset	na	1	53.34	19	2458608	690	491	cluster_7	690	cluster_12	690	316	-	-	Negative	Negative	-	-	-	-	0	pld_ulcerans*	dtxR_ulcerans	-	-	-	-	-	I	S	S	S	S	R	S	R	S	S	S	S
4663	FRC1945	2023	France	Europe	Cat	ENA	ERS23972744	Illumina	validation_dataset	na	1	53.39	26	2597795	514	492	cluster_17	514	cluster_29	514	317	-	-	Positive	Positive	tox_ulceransNTTB?5%	straddling_contigs	too_fragmented	-	0	pld_ulcerans*	dtxR_ulcerans	-	-	-	-	-	I	S	S	S	S	R	S	R	S	S	S	S
4664	FRC1949	2023	France	Europe	Dog	ENA	ERS23972745	Illumina	validation_dataset	na	1	53.37	20	2408765	349	493	cluster_9	349	cluster_14	349	318	-	-	Negative	Negative	-	-	-	-	0		dtxR_ulcerans	-	-	-	-	-	I	S	S	S	S	R	S	S	S	S	S	S
4665	FRC1950	2023	France	Europe	Human	ENA	ERS23972746	Illumina	validation_dataset	na	1	53.31	14	2440240	332	494	cluster_1	331	cluster_18	10003	192	FR_cryptic_16	-	Positive	Positive	tox_ulcerans*	50	PAI	-	1	pld_ulcerans*	dtxR_ulcerans	-	-	-	-	-	I	S	S	S	S	R	S	S	S	S	S	S
4666	FRC1957	2023	France	Europe	Cat	ENA	ERS23972747	Illumina	validation_dataset	na	1	53.37	14	2544378	331	495	cluster_1	331	cluster_1	331	319	-	-	Positive	Positive	tox_ulcerans*	34	PAI	-	1	pld_ulcerans*	dtxR_ulcerans	-	-	-	-	-	I	S	S	S	S	R	S	R	S	S	S	S
4667	FRC1960	2023	France	Europe	Dog	ENA	ERS23972748	Illumina	validation_dataset	na	1	53.42	26	2563872	332	496	cluster_1	331	cluster_2	10004	320	-	-	Positive	Positive	tox_ulcerans*	65	PAI	-	1	pld_ulcerans*	dtxR_ulcerans	-	-	-	-	-	I	S	S	S	S	R	S	S	S	S	S	S
4668	FRC1962	2023	France	Europe	Dog	ENA	ERS23972749	Illumina	validation_dataset	na	1	53.31	13	2455074	331	497	cluster_1	331	cluster_1	331	167	FR_cryptic_04	-	Positive	Positive	tox_ulcerans*	34	PAI	-	1	pld_ulcerans*	dtxR_ulcerans	-	-	-	-	-	I	S	S	S	S	R	S	R	S	S	S	S
4669	FRC1965	2023	France	Europe	Human	ENA	ERS23972751	Illumina	validation_dataset	na	1	53.4	19	2522819	337	498	cluster_4	325	cluster_6	337	321	-	-	Negative	Negative	-	-	-	-	0	pld_ulcerans*	dtxR_ulcerans	-	-	-	-	-	I	S	S	S	S	R	S	R	S	S	S	S
4670	FRC1966	2023	France	Europe	Cat	ENA	ERS23972752	Illumina	validation_dataset	na	1	53.32	10	2448836	325	499	cluster_4	325	cluster_16	583	322	-	-	Negative	Negative	-	-	-	-	0	pld_ulcerans*	dtxR_ulcerans	-	-	-	-	-	I	I	S	S	S	R	S	R	S	S	S	S
4671	FRC1969	2023	France	Europe	Cat	ENA	ERS23972753	Illumina	validation_dataset	na	1	53.37	14	2545261	331	500	cluster_1	331	cluster_1	331	323	-	-	Positive	Positive	tox_ulcerans*	34	PAI	-	1	pld_ulcerans*	dtxR_ulcerans	-	-	-	-	-	I	S	S	S	S	R	S	R	S	S	S	S
2914	FRC58	2010	France	Europe	Human	NCBI	SAMN02471303	IonTorrent	original_dataset	1	0 (duplicate)	53.3	1	2542597	328	5	cluster_1	331	cluster_5	328	5	-	Same isolate 1	Positive	Positive	tox_ulcerans*	50	PAI	-	1	pld_ulcerans*	dtxR_ulcerans	-	-	-	-	-	-	-	-	-	-	-	-	-	-	-	-	-
3289	KL0126-cb2	2007	Germany	Europe	Human	NCBI	SAMN10039576	Illumina	expanded_dataset	not_in_original_dataset	1	53.39	17	2498083	326	325	cluster_1	331	cluster_8	10000	10	DE_02	-	Positive	Positive	tox_ulcerans*	34	PAI	-	1	pld_ulcerans*	dtxR_ulcerans	-	erm(56)	-	tet(33)*	tet(33) || erm(56)	-	-	-	-	-	-	-	-	-	-	-	-
3290	KL0194	2010	-	-	Human	NCBI	SAMN10039580	Illumina	expanded_dataset	not_in_original_dataset	1	53.31	14	2454292	331	326	cluster_1	331	cluster_1	331	206	-	-	Positive	Positive	tox_ulcerans*	34	PAI	-	1	pld_ulcerans*	dtxR_ulcerans	-	-	-	-	-	-	-	-	-	-	-	-	-	-	-	-	-
3291	KL0195	2010	-	-	Human	NCBI	SAMN10039581	Illumina	expanded_dataset	not_in_original_dataset	1	53.39	25	2643994	332	327	cluster_1	331	cluster_2	10004	207	-	-	Positive	Negative	tox_ulcerans*	50	PAI	-	NTTB	pld_ulcerans*	dtxR_ulcerans	-	-	-	-	-	-	-	-	-	-	-	-	-	-	-	-	-
3292	KL0199	2010	Germany	Europe	Human	NCBI	SAMN10039582	Illumina	expanded_dataset	not_in_original_dataset	1	53.4	9	2539835	325	328	cluster_4	325	cluster_16	583	208	-	-	Negative	Negative	-	-	-	-	0	pld_ulcerans*	dtxR_ulcerans	-	-	-	-	-	-	-	-	-	-	-	-	-	-	-	-	-
3293	KL0246-cb3	2010	Germany	Europe	Human	NCBI	SAMN10039583	Illumina	expanded_dataset	not_in_original_dataset	1	53.28	13	2492404	331	329	cluster_1	331	cluster_41	10002	209	DE_05	-	Positive	Positive	tox_ulcerans*	50	PAI	-	1	pld_ulcerans*	dtxR_ulcerans	-	-	-	-	-	-	-	-	-	-	-	-	-	-	-	-	-
3294	KL0251-cb4	2010	Germany	Europe	Cat	NCBI	SAMN10039584	Illumina	expanded_dataset	not_in_original_dataset	1	53.28	16	2493089	331	329	cluster_1	331	cluster_41	10002	209	DE_05	-	Positive	Negative	tox_ulcerans*	50	PAI	-	NTTB	pld_ulcerans*	dtxR_ulcerans	-	-	-	-	-	-	-	-	-	-	-	-	-	-	-	-	-
3295	KL0252-cb5	2010	Germany	Europe	Cat	NCBI	SAMN10039585	Illumina	expanded_dataset	not_in_original_dataset	1	53.28	15	2492721	331	329	cluster_1	331	cluster_41	10002	209	DE_05	-	Positive	Negative	tox_ulcerans*	50	PAI	-	NTTB	pld_ulcerans*	dtxR_ulcerans	-	-	-	-	-	-	-	-	-	-	-	-	-	-	-	-	-
3296	KL0315-cb6	2012	Germany	Europe	Human	NCBI	SAMN10039595	Illumina	expanded_dataset	not_in_original_dataset	1	53.31	19	2484665	325	330	cluster_4	325	cluster_16	583	210	DE_03	-	Positive	Negative	tox_ulcerans	33	prophage_PF3	Type_1	NTTB	pld_ulcerans*	dtxR_ulcerans	-	-	-	-	-	-	-	-	-	-	-	-	-	-	-	-	-
3297	KL0318-cb7	2012	Germany	Europe	Dog	NCBI	SAMN10039596	Illumina	expanded_dataset	not_in_original_dataset	1	53.32	9	2484665	325	331	cluster_4	325	cluster_16	583	210	DE_03	-	Positive	Negative	tox_ulcerans	33	prophage_PF3	Type_1	NTTB	pld_ulcerans*	dtxR_ulcerans	-	-	-	-	-	-	-	-	-	-	-	-	-	-	-	-	-
3298	KL0345	2012	Germany	Europe	Cat	NCBI	SAMN10039597	Illumina	expanded_dataset	not_in_original_dataset	1	53.31	12	2454813	331	332	cluster_1	331	cluster_1	331	211	-	-	Positive	Negative	tox_ulcerans*	34	PAI	-	NTTB	pld_ulcerans*	dtxR_ulcerans	-	-	-	-	-	-	-	-	-	-	-	-	-	-	-	-	-
3300	KL0350	2012	UK	Europe	EQA	NCBI	SAMN10039599	Illumina	expanded_dataset	not_in_original_dataset	1	53.31	11	2454182	331	326	cluster_1	331	cluster_1	331	206	-	-	Positive	Positive	tox_ulcerans*	34	PAI	-	1	pld_ulcerans*	dtxR_ulcerans	-	-	-	-	-	-	-	-	-	-	-	-	-	-	-	-	-
3301	KL0387-cb8	2012	Germany	Europe	Human	NCBI	SAMN10039603	Illumina	expanded_dataset	not_in_original_dataset	1	53.31	12	2537535	326	334	cluster_1	331	cluster_21	326	213	DE_01	-	Positive	Negative	tox_ulcerans*	50	PAI	-	NTTB	pld_ulcerans*	dtxR_ulcerans	-	-	-	-	-	-	-	-	-	-	-	-	-	-	-	-	-
3302	KL0392-cb9	2012	Germany	Europe	Cat	NCBI	SAMN10039604	Illumina	expanded_dataset	not_in_original_dataset	1	53.33	14	2505313	326	335	cluster_1	331	cluster_21	326	213	DE_01	-	Positive	Negative	tox_ulcerans*	50	PAI	-	NTTB	pld_ulcerans*	dtxR_ulcerans	-	-	-	-	-	-	-	-	-	-	-	-	-	-	-	-	-
3303	KL0433	2013	Germany	Europe	Human	NCBI	SAMN10039610	Illumina	expanded_dataset	not_in_original_dataset	1	53.32	15	2505050	585	336	cluster_1	331	cluster_21	326	214	-	-	Positive	Positive	tox_ulcerans*	50	PAI	-	1	pld_ulcerans*	dtxR_ulcerans	-	-	-	-	-	-	-	-	-	-	-	-	-	-	-	-	-
3304	KL0442	2013	Germany	Europe	Human	NCBI	SAMN10039611	Illumina	expanded_dataset	not_in_original_dataset	1	53.31	12	2484132	325	337	cluster_4	325	cluster_16	583	215	-	-	Positive	Negative	tox_ulcerans	33	prophage_PF3	Type_1	NTTB	pld_ulcerans*	dtxR_ulcerans	-	-	-	-	-	-	-	-	-	-	-	-	-	-	-	-	-
3305	KL0451	2013	Germany	Europe	Human	NCBI	SAMN10039612	Illumina	expanded_dataset	not_in_original_dataset	1	53.35	19	2420919	349	338	cluster_9	349	cluster_14	349	216	-	-	Negative	Negative	-	-	-	-	0	pld_ulcerans#0%	dtxR_ulcerans	-	-	-	-	-	-	-	-	-	-	-	-	-	-	-	-	-
3306	KL0468	2013	Germany	Europe	Human	NCBI	SAMN10039614	Illumina	expanded_dataset	not_in_original_dataset	1	53.37	13	2580000	332	339	cluster_1	331	cluster_7	332	217	-	-	Positive	Negative	tox_ulcerans*	50	PAI	-	NTTB	pld_ulcerans*	dtxR_ulcerans	-	-	-	-	-	-	-	-	-	-	-	-	-	-	-	-	-
3307	KL0472	2013	Germany	Europe	Human	NCBI	SAMN10039615	Illumina	expanded_dataset	not_in_original_dataset	1	53.36	14	2515999	332	340	cluster_1	331	cluster_7	332	218	-	-	Positive	Negative	tox_ulcerans*	50	PAI	-	NTTB	pld_ulcerans*	dtxR_ulcerans	-	-	-	-	-	-	-	-	-	-	-	-	-	-	-	-	-
3308	KL0475	2013	Germany	Europe	Human	NCBI	SAMN10039616	Illumina	expanded_dataset	not_in_original_dataset	1	53.34	16	2582812	331	341	cluster_1	331	cluster_1	331	219	-	-	Positive	Positive	tox_ulcerans*	34	PAI	-	1	pld_ulcerans*	dtxR_ulcerans	-	-	-	-	-	-	-	-	-	-	-	-	-	-	-	-	-
3309	KL0483	2014	Germany	Europe	Human	NCBI	SAMN10039617	Illumina	expanded_dataset	not_in_original_dataset	1	53.4	23	2586362	331	342	cluster_1	331	cluster_1	331	220	-	-	Positive	Positive	tox_ulcerans*	34	PAI	-	1	pld_ulcerans*	dtxR_ulcerans	-	-	-	-	-	-	-	-	-	-	-	-	-	-	-	-	-
3310	KL0497	2014	Germany	Europe	Human	NCBI	SAMN10039618	Illumina	expanded_dataset	not_in_original_dataset	1	53.3	11	2480372	582	343	cluster_1	331	cluster_19	582	221	-	-	Positive	Positive	tox_ulcerans*	50	PAI	-	1	pld_ulcerans*	dtxR_ulcerans	-	-	-	-	-	-	-	-	-	-	-	-	-	-	-	-	-
3311	KL0501	2014	Germany	Europe	Human	NCBI	SAMN10039619	Illumina	expanded_dataset	not_in_original_dataset	1	53.3	18	2456312	330	344	cluster_1	331	cluster_42	330	222	-	-	Positive	Negative	tox_ulcerans*	34	PAI	-	NTTB	pld_ulcerans*	dtxR_ulcerans	-	-	-	-	-	-	-	-	-	-	-	-	-	-	-	-	-
3312	KL0515	2014	Germany	Europe	Human	NCBI	SAMN10039620	Illumina	expanded_dataset	not_in_original_dataset	1	53.31	15	2457545	514	345	cluster_17	514	cluster_29	514	223	-	-	Positive	Negative	tox_ulcerans*	50	too_fragmented	-	NTTB	pld_ulcerans*	dtxR_ulcerans	-	-	-	-	-	-	-	-	-	-	-	-	-	-	-	-	-
3313	KL0540	2014	Germany	Europe	Human	NCBI	SAMN10039621	Illumina	expanded_dataset	not_in_original_dataset	1	53.36	16	2478937	332	346	cluster_1	331	cluster_7	332	224	-	-	Positive	Positive	tox_ulcerans*	50	PAI	-	1	pld_ulcerans*	dtxR_ulcerans	-	-	-	-	-	-	-	-	-	-	-	-	-	-	-	-	-
3314	KL0541	2014	Germany	Europe	Human	NCBI	SAMN10039622	Illumina	expanded_dataset	not_in_original_dataset	1	53.36	20	2648499	326	347	cluster_1	331	cluster_8	10000	225	-	-	Positive	Negative	tox_ulcerans*	34	PAI	-	NTTB	pld_ulcerans*	dtxR_ulcerans	-	-	-	-	-	-	-	-	-	-	-	-	-	-	-	-	-
3315	KL0547	2014	Germany	Europe	Human	NCBI	SAMN10039623	Illumina	expanded_dataset	not_in_original_dataset	1	53.34	22	2557587	332	348	cluster_1	331	cluster_7	332	226	-	-	Positive	Positive	tox_ulcerans*	50	PAI	-	1	pld_ulcerans*	dtxR_ulcerans	-	-	-	-	-	-	-	-	-	-	-	-	-	-	-	-	-
3316	KL0556	2014	Germany	Europe	Human	NCBI	SAMN10039624	Illumina	expanded_dataset	not_in_original_dataset	1	53.32	25	2427310	329	349	cluster_21	329	cluster_43	329	227	-	-	Positive	Positive	tox_ulcerans*	43	integron-like element	-	1	pld_ulcerans*	dtxR_ulcerans*	-	-	-	-	-	-	-	-	-	-	-	-	-	-	-	-	-
3899	KL0658	2015	Germany	Europe	Human	NCBI	SAMN47783030	Illumina	validation_dataset	na	1	53.34	27	2496738	889	528	cluster_1	331	cluster_1	331	341	-	-	Positive	Negative	tox_ulcerans*	51	PAI	-	NTTB	pld_ulcerans*	dtxR_ulcerans	-	-	-	-	-	-	-	-	-	-	-	-	-	-	-	-	-
3317	KL0785	2016	Germany	Europe	Human	NCBI	SAMN10039645	Illumina	expanded_dataset	not_in_original_dataset	1	53.34	14	2488981	514	350	cluster_17	514	cluster_29	514	228	DE_cryptic_01	-	Positive	Positive	tox_ulcerans*	50	too_fragmented	-	1	pld_ulcerans*	dtxR_ulcerans	-	-	-	-	-	-	-	-	-	-	-	-	-	-	-	-	-
3318	KL0796	2016	Germany	Europe	Human	NCBI	SAMN10039646	Illumina	expanded_dataset	not_in_original_dataset	1	53.35	27	2615445	331	351	cluster_1	331	cluster_1	331	229	-	-	Positive	Positive	tox_ulcerans*	34	PAI	-	1	pld_ulcerans*	dtxR_ulcerans	-	-	-	-	-	-	-	-	-	-	-	-	-	-	-	-	-
3319	KL0818	2016	Germany	Europe	Human	NCBI	SAMN10039647	Illumina	expanded_dataset	not_in_original_dataset	1	53.34	29	2489647	514	352	cluster_17	514	cluster_29	514	228	DE_cryptic_01	-	Positive	Negative	tox_ulcerans*	50	too_fragmented	-	NTTB	pld_ulcerans*	dtxR_ulcerans	-	-	-	-	-	-	-	-	-	-	-	-	-	-	-	-	-
3320	KL0825	2016	Germany	Europe	Human	NCBI	SAMN10039648	Illumina	expanded_dataset	not_in_original_dataset	1	53.31	16	2501952	331	353	cluster_1	331	cluster_1	331	230	-	-	Positive	Positive	tox_ulcerans*	34	PAI	-	1	pld_ulcerans*	dtxR_ulcerans	-	-	-	-	-	-	-	-	-	-	-	-	-	-	-	-	-
3321	KL0832	2016	Germany	Europe	Human	NCBI	SAMN10039649	Illumina	expanded_dataset	not_in_original_dataset	1	53.31	14	2454223	331	354	cluster_1	331	cluster_1	331	231	-	-	Positive	Positive	tox_ulcerans*	34	PAI	-	1	pld_ulcerans*	dtxR_ulcerans	-	-	-	-	-	-	-	-	-	-	-	-	-	-	-	-	-
3322	KL0840	2016	Germany	Europe	Human	NCBI	SAMN10039650	Illumina	expanded_dataset	not_in_original_dataset	1	53.31	15	2452071	331	355	cluster_1	331	cluster_1	331	232	-	-	Positive	Positive	tox_ulcerans*	34	PAI	-	1	pld_ulcerans*	dtxR_ulcerans	-	-	-	-	-	-	-	-	-	-	-	-	-	-	-	-	-
3323	KL0846	2016	Germany	Europe	Human	NCBI	SAMN10039651	Illumina	expanded_dataset	not_in_original_dataset	1	53.31	15	2454952	331	356	cluster_1	331	cluster_1	331	233	-	-	Positive	Negative	tox_ulcerans*	51	PAI	-	NTTB	pld_ulcerans*	dtxR_ulcerans	-	-	-	-	-	-	-	-	-	-	-	-	-	-	-	-	-
3324	KL0853	2016	Germany	Europe	Human	NCBI	SAMN10039652	Illumina	expanded_dataset	not_in_original_dataset	1	53.41	31	2562522	339	357	cluster_2	339	cluster_3	339	234	-	-	Negative	Negative	-	-	-	-	0	pld_ulcerans*	dtxR_ulcerans	-	-	-	-	-	-	-	-	-	-	-	-	-	-	-	-	-
3325	KL0867	2016	Germany	Europe	Human	NCBI	SAMN10039653	Illumina	expanded_dataset	not_in_original_dataset	1	53.33	11	2520174	332	358	cluster_1	331	cluster_7	332	235	-	-	Positive	Negative	tox_ulcerans*	50	PAI	-	NTTB	pld_ulcerans*	dtxR_ulcerans	-	-	-	-	-	-	-	-	-	-	-	-	-	-	-	-	-
3326	KL0870	2016	Germany	Europe	Human	NCBI	SAMN10039654	Illumina	expanded_dataset	not_in_original_dataset	1	53.36	18	2577987	583	359	cluster_4	325	cluster_16	583	236	-	-	Positive	Negative	tox_ulcerans	33	prophage_PF3_fragmented	Type_1	NTTB	pld_ulcerans*	dtxR_ulcerans	-	-	-	-	-	-	-	-	-	-	-	-	-	-	-	-	-
3327	KL0876	2017	Germany	Europe	Human	NCBI	SAMN10039655	Illumina	expanded_dataset	not_in_original_dataset	1	53.27	11	2471829	327	360	cluster_8	327	cluster_13	327	237	-	-	Negative	Negative	-	-	-	-	0	pld_ulcerans*	dtxR_ulcerans	-	-	-	-	-	-	-	-	-	-	-	-	-	-	-	-	-
3328	KL0880	2017	Germany	Europe	Human	NCBI	SAMN10039656	Illumina	expanded_dataset	not_in_original_dataset	1	53.31	23	2579267	326	361	cluster_1	331	cluster_21	326	238	-	-	Positive	Negative	tox_ulcerans*	50	PAI	-	NTTB	pld_ulcerans*	dtxR_ulcerans	-	-	-	-	-	-	-	-	-	-	-	-	-	-	-	-	-
3329	KL0941	2017	Germany	Europe	Human	NCBI	SAMN10039664	Illumina	expanded_dataset	not_in_original_dataset	1	53.44	11	2590498	339	362	cluster_2	339	cluster_3	339	239	-	-	Negative	Negative	-	-	-	-	0	pld_ulcerans*	dtxR_ulcerans	-	-	-	-	-	-	-	-	-	-	-	-	-	-	-	-	-
3330	KL1015	2017	Germany	Europe	Human	NCBI	SAMN10039675	Illumina	expanded_dataset	not_in_original_dataset	1	53.31	13	2485201	325	363	cluster_4	325	cluster_16	583	240	DE_04	-	Positive	Negative	tox_ulcerans	33	prophage_PF3	Type_1	NTTB	pld_ulcerans*	dtxR_ulcerans	-	-	-	-	-	-	-	-	-	-	-	-	-	-	-	-	-
3331	KL1017	2017	Germany	Europe	Bovine	NCBI	SAMN10039676	Illumina	original_dataset	0	0 (incomplete cgMLST)	53.38	29	2420099	-	-	-	-	-	-	-	-	-	-	-	-	-	-	-	0	pld_ulcerans#0%	dtxR_ulcerans*	-	-	-	-	-	-	-	-	-	-	-	-	-	-	-	-	-
3332	KL1025	2017	Germany	Europe	Cat	NCBI	SAMN10039677	Illumina	expanded_dataset	not_in_original_dataset	1	53.31	12	2484405	325	363	cluster_4	325	cluster_16	583	240	DE_04	-	Positive	Negative	tox_ulcerans	33	prophage_PF3	Type_1	NTTB	pld_ulcerans*	dtxR_ulcerans	-	-	-	-	-	-	-	-	-	-	-	-	-	-	-	-	-
4389	KL1583	2020	Germany	Europe	Hedgehog	NCBI	SAMN47783031	Illumina	validation_dataset	na	1	53.31	11	2468639	937	533	cluster_11	428	cluster_17	345	345	-	-	Negative	-	-	-	-	-	0	pld_ulcerans*	dtxR_ulcerans	-	-	-	-	-	-	-	-	-	-	-	-	-	-	-	-	-
4645	KL1969	2022	Germany	Europe	Human	NCBI	SAMN47783032	Illumina	validation_dataset	na	1	53.42	23	2563900	930	541	cluster_7	690	cluster_49	930	351	-	-	Negative	-	-	-	-	-	0	pld_ulcerans*	dtxR_ulcerans	-	-	-	-	-	-	-	-	-	-	-	-	-	-	-	-	-
4608	KL2660	2023	Germany	Europe	Human	NCBI	SAMN47783033	Illumina	validation_dataset	na	1	53.29	41	2571178	921	537	cluster_4	325	cluster_48	921	347	-	-	Positive	-	tox_ulcerans	33	prophage_PF3_fragmented	Type_1	1	pld_ulcerans*	dtxR_ulcerans	-	-	-	-	-	-	-	-	-	-	-	-	-	-	-	-	-
4641	KL2706	2023	Germany	Europe	Cat	NCBI	SAMN47783034	Illumina	validation_dataset	na	1	53.3	66	2441936	931	538	cluster_17	514	cluster_29	514	348	-	-	Positive	-	tox_ulcerans*	50	too_fragmented	-	1	pld_ulcerans*	dtxR_ulcerans	-	-	-	-	-	-	-	-	-	-	-	-	-	-	-	-	-
4643	KL2756	2023	Germany	Europe	Cat	NCBI	SAMN47783035	Illumina	validation_dataset	na	1	53.31	43	2454083	933	539	cluster_1	331	cluster_1	331	349	-	-	Positive	Positive	tox_ulcerans*	64	PAI	-	1	pld_ulcerans*	dtxR_ulcerans	-	-	-	-	-	-	-	-	-	-	-	-	-	-	-	-	-
4644	KL2762	2023	Germany	Europe	Horse	NCBI	SAMN47783036	Illumina	validation_dataset	na	1	53.35	29	2450949	934	540	cluster_11	428	cluster_17	345	350	-	-	Negative	-	-	-	-	-	0	pld_ulcerans*	dtxR_ulcerans	-	-	-	-	-	-	-	-	-	-	-	-	-	-	-	-	-
3333	KZN-2016-48390	2016	South Africa	Africa	Human	NCBI	SAMN05729438	Illumina	original_dataset	1	1	53.39	31	2541110	325	364	cluster_4	325	cluster_16	583	241	-	-	-	-	tox_ulcerans	33	prophage_PF3	Type_1	1	pld_ulcerans*	dtxR_ulcerans	-	-	-	-	-	-	-	-	-	-	-	-	-	-	-	-	-
3334	LIV-14050	2019	UK	Europe	Horse	NCBI	SAMN15165966	Illumina	original_dataset	1	1	53.22	1	2513055	543	365	cluster_4	325	cluster_9	543	242	-	-	-	-	tox_diphtheriae	3	prophage_PF1	Type_2	1	pld_ulcerans*	dtxR_ulcerans	-	-	-	-	-	-	-	-	-	-	-	-	-	-	-	-	-
3335	MRi49	-	UK	Europe	Horse	NCBI	SAMN13521090	Illumina	original_dataset	1	1	53.2	1	2527244	543	366	cluster_4	325	cluster_9	543	243	-	-	-	-	tox_diphtheriae	3	prophage_PF1	Type_2	1	pld_ulcerans*	dtxR_ulcerans	-	-	-	-	-	-	-	-	-	-	-	-	-	-	-	-	-
4400	MS3124	2019	Spain	Europe	Cat	NCBI	SAMEA8897376	Illumina	validation_dataset	na	1	53.35	24	2538618	514	534	cluster_17	514	cluster_29	514	346	ES_01	-	-	-	tox_ulceransNTTB?2%	straddling_contigs	too_fragmented	-	0	pld_ulcerans*	dtxR_ulcerans	-	-	-	-	-	-	-	-	-	-	-	-	-	-	-	-	-
4401	MS3125	2019	Spain	Europe	Cat	NCBI	SAMEA8897377	Illumina	validation_dataset	na	1	53.36	25	2536477	514	535	cluster_17	514	cluster_29	514	346	ES_01	-	-	-	tox_ulceransNTTB?2%	straddling_contigs	too_fragmented	-	0	pld_ulcerans*	dtxR_ulcerans	-	-	-	-	-	-	-	-	-	-	-	-	-	-	-	-	-
4402	MS3126	2019	Spain	Europe	Dog	NCBI	SAMEA8897378	Illumina	validation_dataset	na	1	53.37	17	2532137	514	536	cluster_17	514	cluster_29	514	346	ES_01	-	-	-	tox_ulcerans	63	prophage_PF3	Type_1	1	pld_ulcerans*	dtxR_ulcerans	-	-	-	-	-	-	-	-	-	-	-	-	-	-	-	-	-
3337	NCTC7908	1946	UK	Europe	Human	NCBI	SAMEA3893446	Illumina	original_dataset	1	1	53.31	1	2453674	552	367	cluster_11	428	cluster_17	345	244	-	-	-	-	-	-	-	-	0	pld_ulcerans*	dtxR_ulcerans	-	-	-	-	-	-	-	-	-	-	-	-	-	-	-	-	-
3338	NCTC7910T	1948	UK	Europe	Human	NCBI	SAMEA4504038	Illumina	original_dataset	1	1	53.31	1	2453761	345	368	cluster_11	428	cluster_17	345	31	-	Same isolate 2	-	-	-	-	-	-	0	pld_ulcerans*	dtxR_ulcerans	-	-	-	-	-	I	S	S	S	S	R	S	R	S	S	S	S
3339	NCTC8639	1951	UK	Europe	-	NCBI	SAMEA4017706	Illumina	original_dataset	1	1	53.31	1	2453749	345	369	cluster_11	428	cluster_17	345	245	-	-	-	-	-	-	-	-	0	pld_ulcerans*	dtxR_ulcerans	-	-	-	-	-	-	-	-	-	-	-	-	-	-	-	-	-
[truncated: 4 more columns]
