# Supplementary material for: Microevolution and genomic epidemiology of the diphtheria-causing zoonotic pathogen Corynebacterium ulcerans
Source: Nat Commun. 2025 May 24;16:4843. doi: 10.1038/s41467-025-60065-0 (PMC12103533; doi:10.1038/s41467-025-60065-0)
Supplement: Supplementary file 6 — Source Data [file 41467_2025_60065_MOESM6_ESM.xlsx]

## Sheet: Figure 2C
	Clonal Group (CG)
Year	CG331	CG583
1980	0	1
2008	1	1
2010	2	1
2011	1	0
2012	2	2
2013	6	2
2014	1	1
2015	4	3
2016	7	3
2017	0	3
2018	2	0
2019	6	3
2020	15	10
2021	12	17
2022	18	15
2023	14	5

## Sheet: Figure 3A, 3B, 3C
Pairwise distance	Genome 1 bigsdb_id	Genome 2 bigsdb_id	Epidemiological information
33	2906	3023	Cryptic
17	2917	2919	Cryptic
11	2920	2922	Cryptic
29	2926	2928	Cryptic
23	2957	4596	Cryptic
33	2962	2968	Cryptic
28	2962	2972	Cryptic
22	2962	2981	Cryptic
30	2962	3021	Cryptic
28	2962	3038	Cryptic
18	2962	3040	Cryptic
24	2962	3070	Cryptic
30	2962	3084	Cryptic
30	2962	3086	Cryptic
39	2962	3114	Cryptic
26	2962	3237	Cryptic
39	2962	3948	Cryptic
35	2962	3957	Cryptic
24	2962	4424	Cryptic
30	2962	4592	Cryptic
29	2962	4602	Cryptic
33	2962	4615	Cryptic
27	2962	3043	Cryptic
31	2968	2972	Cryptic
46	2968	2981	Cryptic
37	2968	3021	Cryptic
35	2968	3038	Cryptic
47	2968	3040	Cryptic
49	2968	3070	Cryptic
33	2968	3084	Cryptic
33	2968	3086	Cryptic
63	2968	3114	Cryptic
28	2968	3237	Cryptic
42	2968	3948	Cryptic
38	2968	3957	Cryptic
27	2968	4424	Cryptic
35	2968	4592	Cryptic
32	2968	4602	Cryptic
40	2968	4615	Cryptic
34	2968	3043	Cryptic
26	2971	3065	Cryptic
40	2972	2981	Cryptic
32	2972	3021	Cryptic
30	2972	3038	Cryptic
42	2972	3040	Cryptic
43	2972	3070	Cryptic
28	2972	3084	Cryptic
28	2972	3086	Cryptic
58	2972	3114	Cryptic
24	2972	3237	Cryptic
38	2972	3948	Cryptic
33	2972	3957	Cryptic
22	2972	4424	Cryptic
30	2972	4592	Cryptic
28	2972	4602	Cryptic
35	2972	4615	Cryptic
29	2972	3043	Cryptic
12	2973	3132	Cryptic
21	2977	3006	Cryptic
27	2977	3102	Cryptic
43	2981	3021	Cryptic
41	2981	3038	Cryptic
36	2981	3040	Cryptic
37	2981	3070	Cryptic
43	2981	3084	Cryptic
43	2981	3086	Cryptic
52	2981	3114	Cryptic
39	2981	3237	Cryptic
50	2981	3948	Cryptic
48	2981	3957	Cryptic
37	2981	4424	Cryptic
43	2981	4592	Cryptic
42	2981	4602	Cryptic
45	2981	4615	Cryptic
40	2981	3043	Cryptic
24	2990	3031	Cryptic
28	2990	3066	Cryptic
0	2991	2994	Cryptic
26	3000	3126	Cryptic
29	3000	3972	Cryptic
28	3000	3976	Cryptic
32	3000	4591	Cryptic
29	3000	4601	Cryptic
12	3005	3010	Cryptic
30	3005	3501	Cryptic
29	3006	3102	Cryptic
27	3010	3501	Cryptic
0	3012	3914	Cryptic
21	3012	3234	Cryptic
23	3012	947	Cryptic
30	3012	2254	Cryptic
28	3012	2261	Cryptic
21	3914	3234	Cryptic
23	3914	947	Cryptic
30	3914	2254	Cryptic
28	3914	2261	Cryptic
34	3017	3115	Cryptic
20	3017	3494	Cryptic
25	3017	3524	Cryptic
27	3017	3922	Cryptic
28	3017	3980	Cryptic
28	3017	3987	Cryptic
21	3017	4600	Cryptic
6	3021	3038	Cryptic
44	3021	3040	Cryptic
45	3021	3070	Cryptic
33	3021	3084	Cryptic
33	3021	3086	Cryptic
60	3021	3114	Cryptic
30	3021	3237	Cryptic
42	3021	3948	Cryptic
39	3021	3957	Cryptic
28	3021	4424	Cryptic
34	3021	4592	Cryptic
33	3021	4602	Cryptic
21	3021	4615	Cryptic
5	3021	3043	Cryptic
26	3025	3044	Cryptic
26	3025	3076	Cryptic
30	3025	3105	Cryptic
36	3025	3227	Cryptic
31	3025	3942	Cryptic
37	3025	4425	Cryptic
24	3030	4590	Cryptic
4	3031	3066	Cryptic
42	3038	3040	Cryptic
43	3038	3070	Cryptic
31	3038	3084	Cryptic
31	3038	3086	Cryptic
58	3038	3114	Cryptic
27	3038	3237	Cryptic
40	3038	3948	Cryptic
37	3038	3957	Cryptic
26	3038	4424	Cryptic
32	3038	4592	Cryptic
31	3038	4602	Cryptic
19	3038	4615	Cryptic
1	3038	3043	Cryptic
38	3040	3070	Cryptic
44	3040	3084	Cryptic
44	3040	3086	Cryptic
53	3040	3114	Cryptic
40	3040	3237	Cryptic
51	3040	3948	Cryptic
47	3040	3957	Cryptic
38	3040	4424	Cryptic
44	3040	4592	Cryptic
40	3040	4602	Cryptic
47	3040	4615	Cryptic
41	3040	3043	Cryptic
36	3041	3167	Cryptic
25	3041	3962	Cryptic
24	3041	3971	Cryptic
31	3044	3076	Cryptic
25	3044	3105	Cryptic
41	3044	3227	Cryptic
36	3044	3942	Cryptic
32	3044	4425	Cryptic
4	3048	3049	Cryptic
15	3048	3991	Cryptic
11	3049	3991	Cryptic
26	3054	3992	Cryptic
24	3057	3089	Cryptic
26	3057	3119	Cryptic
24	3057	3530	Cryptic
25	3057	3956	Cryptic
18	3057	3963	Cryptic
23	3057	3973	Cryptic
14	3061	3128	Cryptic
46	3070	3084	Cryptic
46	3070	3086	Cryptic
16	3070	3114	Cryptic
42	3070	3237	Cryptic
54	3070	3948	Cryptic
51	3070	3957	Cryptic
40	3070	4424	Cryptic
46	3070	4592	Cryptic
45	3070	4602	Cryptic
47	3070	4615	Cryptic
42	3070	3043	Cryptic
16	3075	3158	Cryptic
33	3076	3105	Cryptic
16	3076	3227	Cryptic
27	3076	3942	Cryptic
40	3076	4425	Cryptic
21	3080	3137	Cryptic
19	3082	4616	Cryptic
0	3084	3086	Cryptic
61	3084	3114	Cryptic
24	3084	3237	Cryptic
40	3084	3948	Cryptic
36	3084	3957	Cryptic
22	3084	4424	Cryptic
32	3084	4592	Cryptic
30	3084	4602	Cryptic
36	3084	4615	Cryptic
30	3084	3043	Cryptic
61	3086	3114	Cryptic
24	3086	3237	Cryptic
40	3086	3948	Cryptic
36	3086	3957	Cryptic
22	3086	4424	Cryptic
32	3086	4592	Cryptic
30	3086	4602	Cryptic
36	3086	4615	Cryptic
30	3086	3043	Cryptic
34	3089	3119	Cryptic
32	3089	3530	Cryptic
29	3089	3956	Cryptic
26	3089	3963	Cryptic
31	3089	3973	Cryptic
5	3103	3228	Cryptic
43	3105	3227	Cryptic
39	3105	3942	Cryptic
22	3105	4425	Cryptic
10	3109	3121	Cryptic
57	3114	3237	Cryptic
69	3114	3948	Cryptic
66	3114	3957	Cryptic
55	3114	4424	Cryptic
61	3114	4592	Cryptic
60	3114	4602	Cryptic
62	3114	4615	Cryptic
57	3114	3043	Cryptic
27	3115	3494	Cryptic
38	3115	3524	Cryptic
40	3115	3922	Cryptic
42	3115	3980	Cryptic
35	3115	3987	Cryptic
34	3115	4600	Cryptic
9	3117	3961	Cryptic
14	3117	4668	Cryptic
34	3119	3530	Cryptic
35	3119	3956	Cryptic
28	3119	3963	Cryptic
33	3119	3973	Cryptic
33	3126	3972	Cryptic
32	3126	3976	Cryptic
36	3126	4591	Cryptic
32	3126	4601	Cryptic
4	3127	3983	Cryptic
2	3130	4422	Cryptic
24	3167	3962	Cryptic
36	3167	3971	Cryptic
7	3192	4665	Cryptic
26	3222	3517	Cryptic
27	3222	3516	Cryptic
26	3222	3514	Cryptic
37	3227	3942	Cryptic
50	3227	4425	Cryptic
34	3234	947	Cryptic
40	3234	2254	Cryptic
36	3234	2261	Cryptic
36	3237	3948	Cryptic
32	3237	3957	Cryptic
18	3237	4424	Cryptic
28	3237	4592	Cryptic
26	3237	4602	Cryptic
33	3237	4615	Cryptic
26	3237	3043	Cryptic
8	3281	3938	Cryptic
26	3282	3953	Cryptic
0	3293	3294	Cases
0	3293	3295	Cases
0	3294	3295	Cases
3	3317	3319	Cryptic
0	3330	3332	Cases
23	3494	3524	Cryptic
25	3494	3922	Cryptic
27	3494	3980	Cryptic
20	3494	3987	Cryptic
19	3494	4600	Cryptic
2	3517	3516	Cryptic
1	3517	3514	Cryptic
30	3524	3922	Cryptic
32	3524	3980	Cryptic
31	3524	3987	Cryptic
24	3524	4600	Cryptic
33	3530	3956	Cryptic
26	3530	3963	Cryptic
31	3530	3973	Cryptic
32	3922	3980	Cryptic
33	3922	3987	Cryptic
26	3922	4600	Cryptic
1	3929	3993	Cryptic
1	3929	4370	Cryptic
46	3942	4425	Cryptic
19	3948	3957	Cryptic
34	3948	4424	Cryptic
42	3948	4592	Cryptic
25	3948	4602	Cryptic
46	3948	4615	Cryptic
39	3948	3043	Cryptic
27	3956	3963	Cryptic
32	3956	3973	Cryptic
30	3957	4424	Cryptic
38	3957	4592	Cryptic
20	3957	4602	Cryptic
42	3957	4615	Cryptic
36	3957	3043	Cryptic
15	3961	4668	Cryptic
26	3962	3971	Cryptic
25	3963	3973	Cryptic
32	3968	4430	Cryptic
35	3972	3976	Cryptic
38	3972	4591	Cryptic
36	3972	4601	Cryptic
38	3976	4591	Cryptic
35	3976	4601	Cryptic
35	3980	3987	Cryptic
28	3980	4600	Cryptic
26	3987	4600	Cryptic
0	3993	4370	Cryptic
1	3516	3514	Cryptic
26	4424	4592	Cryptic
24	4424	4602	Cryptic
30	4424	4615	Cryptic
25	4424	3043	Cryptic
39	4591	4601	Cryptic
32	4592	4602	Cryptic
37	4592	4615	Cryptic
31	4592	3043	Cryptic
36	4602	4615	Cryptic
30	4602	3043	Cryptic
18	4615	3043	Cryptic
31	945	2487	Cryptic
25	945	3915	Cryptic
17	947	2254	Cryptic
27	947	2261	Cryptic
34	2254	2261	Cryptic
22	2487	3915	Cryptic
1	2923	3289	Cases
0	3138	3156	Cases
0	3138	3157	Cases
0	3138	3177	Cases
0	3138	3248	Cases
3	3138	3140	Cases
2	3138	3144	Cases
2	3138	3146	Cases
2	3138	3147	Cases
1	3138	3148	Cases
1	3138	3150	Cases
2	3138	3153	Cases
1	3138	3163	Cases
2	3138	3164	Cases
3	3138	3165	Cases
4	3138	3166	Cases
4	3138	3168	Cases
2	3138	3171	Cases
3	3138	3172	Cases
4	3138	3173	Cases
3	3138	3174	Cases
7	3138	3176	Cases
2	3138	3178	Cases
3	3138	3179	Cases
5	3138	3180	Cases
4	3138	3183	Cases
3	3138	3184	Cases
5	3138	3186	Cases
2	3138	3187	Cases
1	3138	3194	Cases
1	3138	3195	Cases
1	3138	3198	Cases
1	3138	3203	Cases
1	3138	3204	Cases
1	3138	3208	Cases
1	3138	3209	Cases
3	3138	3201	Cases
3	3138	3205	Cases
3	3138	3215	Cases
7	3138	3219	Cases
12	3138	3223	Cases
15	3138	3224	Cases
3	3138	3239	Cases
2	3138	3242	Cases
4	3138	3254	Cases
4	3138	3255	Cases
5	3138	3256	Cases
5	3138	3263	Cases
5	3138	3264	Cases
3	3138	3266	Cases
5	3138	3268	Cases
3	3138	3275	Cases
6	3138	3944	Cases
6	3138	3965	Cases
1	3138	3273	Cases
1	3138	3155	Cases
1	3138	3161	Cases
1	3138	3218	Cases
1	3138	3260	Cases
1	3138	3270	Cases
2	3138	3193	Cases
2	3138	3207	Cases
2	3138	3252	Cases
3	3138	3170	Cases
2	3138	3154	Cases
2	3138	3175	Cases
2	3138	3243	Cases
2	3138	3269	Cases
3	3138	3244	Cases
3	3138	3245	Cases
3	3138	3247	Cases
3	3138	3259	Cases
3	3138	3262	Cases
3	3138	3265	Cases
3	3138	3272	Cases
3	3138	3277	Cases
3	3138	3279	Cases
3	3138	3246	Cases
3	3138	3276	Cases
3	3138	3278	Cases
2	3138	3169	Cases
2	3138	3196	Cases
2	3138	3202	Cases
2	3138	3211	Cases
2	3138	3212	Cases
2	3138	3214	Cases
2	3138	3216	Cases
2	3138	3249	Cases
2	3138	3250	Cases
2	3138	3251	Cases
2	3138	3258	Cases
2	3138	3261	Cases
2	3138	3274	Cases
4	3138	3182	Cases
4	3138	3213	Cases
4	3138	3217	Cases
4	3138	3257	Cases
4	3138	3267	Cases
4	3138	3271	Cases
4	3138	3932	Cases
3	3138	3185	Cases
3	3138	3197	Cases
3	3138	3206	Cases
3	3138	3253	Cases
4	3138	3200	Cases
3	3138	3199	Cases
3	3138	3210	Cases
4	3138	3238	Cases
4	3138	3240	Cases
0	3156	3157	Cases
0	3156	3177	Cases
0	3156	3248	Cases
3	3156	3140	Cases
2	3156	3144	Cases
2	3156	3146	Cases
2	3156	3147	Cases
1	3156	3148	Cases
1	3156	3150	Cases
2	3156	3153	Cases
1	3156	3163	Cases
2	3156	3164	Cases
3	3156	3165	Cases
4	3156	3166	Cases
4	3156	3168	Cases
2	3156	3171	Cases
3	3156	3172	Cases
4	3156	3173	Cases
3	3156	3174	Cases
7	3156	3176	Cases
2	3156	3178	Cases
3	3156	3179	Cases
5	3156	3180	Cases
4	3156	3183	Cases
3	3156	3184	Cases
5	3156	3186	Cases
2	3156	3187	Cases
1	3156	3194	Cases
1	3156	3195	Cases
1	3156	3198	Cases
1	3156	3203	Cases
1	3156	3204	Cases
1	3156	3208	Cases
1	3156	3209	Cases
3	3156	3201	Cases
3	3156	3205	Cases
3	3156	3215	Cases
7	3156	3219	Cases
12	3156	3223	Cases
15	3156	3224	Cases
3	3156	3239	Cases
2	3156	3242	Cases
4	3156	3254	Cases
4	3156	3255	Cases
5	3156	3256	Cases
5	3156	3263	Cases
5	3156	3264	Cases
3	3156	3266	Cases
5	3156	3268	Cases
3	3156	3275	Cases
6	3156	3944	Cases
6	3156	3965	Cases
1	3156	3273	Cases
1	3156	3155	Cases
1	3156	3161	Cases
1	3156	3218	Cases
1	3156	3260	Cases
1	3156	3270	Cases
2	3156	3193	Cases
2	3156	3207	Cases
2	3156	3252	Cases
3	3156	3170	Cases
2	3156	3154	Cases
2	3156	3175	Cases
2	3156	3243	Cases
2	3156	3269	Cases
3	3156	3244	Cases
3	3156	3245	Cases
3	3156	3247	Cases
3	3156	3259	Cases
3	3156	3262	Cases
3	3156	3265	Cases
3	3156	3272	Cases
3	3156	3277	Cases
3	3156	3279	Cases
3	3156	3246	Cases
3	3156	3276	Cases
3	3156	3278	Cases
2	3156	3169	Cases
2	3156	3196	Cases
2	3156	3202	Cases
2	3156	3211	Cases
2	3156	3212	Cases
2	3156	3214	Cases
2	3156	3216	Cases
2	3156	3249	Cases
2	3156	3250	Cases
2	3156	3251	Cases
2	3156	3258	Cases
2	3156	3261	Cases
2	3156	3274	Cases
4	3156	3182	Cases
4	3156	3213	Cases
4	3156	3217	Cases
4	3156	3257	Cases
4	3156	3267	Cases
4	3156	3271	Cases
4	3156	3932	Cases
3	3156	3185	Cases
3	3156	3197	Cases
3	3156	3206	Cases
3	3156	3253	Cases
4	3156	3200	Cases
3	3156	3199	Cases
3	3156	3210	Cases
4	3156	3238	Cases
4	3156	3240	Cases
0	3157	3177	Cases
0	3157	3248	Cases
3	3157	3140	Cases
2	3157	3144	Cases
2	3157	3146	Cases
2	3157	3147	Cases
1	3157	3148	Cases
1	3157	3150	Cases
2	3157	3153	Cases
1	3157	3163	Cases
2	3157	3164	Cases
3	3157	3165	Cases
4	3157	3166	Cases
4	3157	3168	Cases
2	3157	3171	Cases
3	3157	3172	Cases
4	3157	3173	Cases
3	3157	3174	Cases
7	3157	3176	Cases
2	3157	3178	Cases
3	3157	3179	Cases
5	3157	3180	Cases
4	3157	3183	Cases
3	3157	3184	Cases
5	3157	3186	Cases
2	3157	3187	Cases
1	3157	3194	Cases
1	3157	3195	Cases
1	3157	3198	Cases
1	3157	3203	Cases
1	3157	3204	Cases
1	3157	3208	Cases
1	3157	3209	Cases
3	3157	3201	Cases
3	3157	3205	Cases
3	3157	3215	Cases
7	3157	3219	Cases
12	3157	3223	Cases
15	3157	3224	Cases
3	3157	3239	Cases
2	3157	3242	Cases
4	3157	3254	Cases
4	3157	3255	Cases
5	3157	3256	Cases
5	3157	3263	Cases
5	3157	3264	Cases
3	3157	3266	Cases
5	3157	3268	Cases
3	3157	3275	Cases
6	3157	3944	Cases
6	3157	3965	Cases
1	3157	3273	Cases
1	3157	3155	Cases
1	3157	3161	Cases
1	3157	3218	Cases
1	3157	3260	Cases
1	3157	3270	Cases
2	3157	3193	Cases
2	3157	3207	Cases
2	3157	3252	Cases
3	3157	3170	Cases
2	3157	3154	Cases
2	3157	3175	Cases
2	3157	3243	Cases
2	3157	3269	Cases
3	3157	3244	Cases
3	3157	3245	Cases
3	3157	3247	Cases
3	3157	3259	Cases
3	3157	3262	Cases
3	3157	3265	Cases
3	3157	3272	Cases
3	3157	3277	Cases
3	3157	3279	Cases
3	3157	3246	Cases
3	3157	3276	Cases
3	3157	3278	Cases
2	3157	3169	Cases
2	3157	3196	Cases
2	3157	3202	Cases
2	3157	3211	Cases
2	3157	3212	Cases
2	3157	3214	Cases
2	3157	3216	Cases
2	3157	3249	Cases
2	3157	3250	Cases
2	3157	3251	Cases
2	3157	3258	Cases
2	3157	3261	Cases
2	3157	3274	Cases
4	3157	3182	Cases
4	3157	3213	Cases
4	3157	3217	Cases
4	3157	3257	Cases
4	3157	3267	Cases
4	3157	3271	Cases
4	3157	3932	Cases
3	3157	3185	Cases
3	3157	3197	Cases
3	3157	3206	Cases
3	3157	3253	Cases
4	3157	3200	Cases
3	3157	3199	Cases
3	3157	3210	Cases
4	3157	3238	Cases
4	3157	3240	Cases
0	3177	3248	Cases
3	3177	3140	Cases
2	3177	3144	Cases
2	3177	3146	Cases
2	3177	3147	Cases
1	3177	3148	Cases
1	3177	3150	Cases
2	3177	3153	Cases
1	3177	3163	Cases
2	3177	3164	Cases
3	3177	3165	Cases
4	3177	3166	Cases
4	3177	3168	Cases
2	3177	3171	Cases
3	3177	3172	Cases
4	3177	3173	Cases
3	3177	3174	Cases
7	3177	3176	Cases
2	3177	3178	Cases
3	3177	3179	Cases
5	3177	3180	Cases
4	3177	3183	Cases
3	3177	3184	Cases
5	3177	3186	Cases
2	3177	3187	Cases
1	3177	3194	Cases
1	3177	3195	Cases
1	3177	3198	Cases
1	3177	3203	Cases
1	3177	3204	Cases
1	3177	3208	Cases
1	3177	3209	Cases
3	3177	3201	Cases
3	3177	3205	Cases
3	3177	3215	Cases
7	3177	3219	Cases
12	3177	3223	Cases
15	3177	3224	Cases
3	3177	3239	Cases
2	3177	3242	Cases
4	3177	3254	Cases
4	3177	3255	Cases
5	3177	3256	Cases
5	3177	3263	Cases
5	3177	3264	Cases
3	3177	3266	Cases
5	3177	3268	Cases
3	3177	3275	Cases
6	3177	3944	Cases
6	3177	3965	Cases
1	3177	3273	Cases
1	3177	3155	Cases
1	3177	3161	Cases
1	3177	3218	Cases
1	3177	3260	Cases
1	3177	3270	Cases
2	3177	3193	Cases
2	3177	3207	Cases
2	3177	3252	Cases
3	3177	3170	Cases
2	3177	3154	Cases
2	3177	3175	Cases
2	3177	3243	Cases
2	3177	3269	Cases
3	3177	3244	Cases
3	3177	3245	Cases
3	3177	3247	Cases
3	3177	3259	Cases
3	3177	3262	Cases
3	3177	3265	Cases
3	3177	3272	Cases
3	3177	3277	Cases
3	3177	3279	Cases
3	3177	3246	Cases
3	3177	3276	Cases
3	3177	3278	Cases
2	3177	3169	Cases
2	3177	3196	Cases
2	3177	3202	Cases
2	3177	3211	Cases
2	3177	3212	Cases
2	3177	3214	Cases
2	3177	3216	Cases
2	3177	3249	Cases
2	3177	3250	Cases
2	3177	3251	Cases
2	3177	3258	Cases
2	3177	3261	Cases
2	3177	3274	Cases
4	3177	3182	Cases
4	3177	3213	Cases
4	3177	3217	Cases
4	3177	3257	Cases
4	3177	3267	Cases
4	3177	3271	Cases
4	3177	3932	Cases
3	3177	3185	Cases
3	3177	3197	Cases
3	3177	3206	Cases
3	3177	3253	Cases
4	3177	3200	Cases
3	3177	3199	Cases
3	3177	3210	Cases
4	3177	3238	Cases
4	3177	3240	Cases
3	3248	3140	Cases
2	3248	3144	Cases
2	3248	3146	Cases
2	3248	3147	Cases
1	3248	3148	Cases
1	3248	3150	Cases
2	3248	3153	Cases
1	3248	3163	Cases
2	3248	3164	Cases
3	3248	3165	Cases
4	3248	3166	Cases
4	3248	3168	Cases
2	3248	3171	Cases
3	3248	3172	Cases
4	3248	3173	Cases
3	3248	3174	Cases
7	3248	3176	Cases
2	3248	3178	Cases
3	3248	3179	Cases
5	3248	3180	Cases
4	3248	3183	Cases
3	3248	3184	Cases
5	3248	3186	Cases
2	3248	3187	Cases
1	3248	3194	Cases
1	3248	3195	Cases
1	3248	3198	Cases
1	3248	3203	Cases
1	3248	3204	Cases
1	3248	3208	Cases
1	3248	3209	Cases
3	3248	3201	Cases
3	3248	3205	Cases
3	3248	3215	Cases
7	3248	3219	Cases
12	3248	3223	Cases
15	3248	3224	Cases
3	3248	3239	Cases
2	3248	3242	Cases
4	3248	3254	Cases
4	3248	3255	Cases
5	3248	3256	Cases
5	3248	3263	Cases
5	3248	3264	Cases
3	3248	3266	Cases
5	3248	3268	Cases
3	3248	3275	Cases
6	3248	3944	Cases
6	3248	3965	Cases
1	3248	3273	Cases
1	3248	3155	Cases
1	3248	3161	Cases
1	3248	3218	Cases
1	3248	3260	Cases
1	3248	3270	Cases
2	3248	3193	Cases
2	3248	3207	Cases
2	3248	3252	Cases
3	3248	3170	Cases
2	3248	3154	Cases
2	3248	3175	Cases
2	3248	3243	Cases
2	3248	3269	Cases
3	3248	3244	Cases
3	3248	3245	Cases
3	3248	3247	Cases
3	3248	3259	Cases
3	3248	3262	Cases
3	3248	3265	Cases
3	3248	3272	Cases
3	3248	3277	Cases
3	3248	3279	Cases
3	3248	3246	Cases
3	3248	3276	Cases
3	3248	3278	Cases
2	3248	3169	Cases
2	3248	3196	Cases
2	3248	3202	Cases
2	3248	3211	Cases
2	3248	3212	Cases
2	3248	3214	Cases
2	3248	3216	Cases
2	3248	3249	Cases
2	3248	3250	Cases
2	3248	3251	Cases
2	3248	3258	Cases
2	3248	3261	Cases
2	3248	3274	Cases
4	3248	3182	Cases
4	3248	3213	Cases
4	3248	3217	Cases
4	3248	3257	Cases
4	3248	3267	Cases
4	3248	3271	Cases
4	3248	3932	Cases
3	3248	3185	Cases
3	3248	3197	Cases
3	3248	3206	Cases
3	3248	3253	Cases
4	3248	3200	Cases
3	3248	3199	Cases
3	3248	3210	Cases
4	3248	3238	Cases
4	3248	3240	Cases
4	3140	3144	Cases
4	3140	3146	Cases
5	3140	3147	Cases
4	3140	3148	Cases
2	3140	3150	Cases
3	3140	3153	Cases
4	3140	3163	Cases
4	3140	3164	Cases
5	3140	3165	Cases
4	3140	3166	Cases
4	3140	3168	Cases
5	3140	3171	Cases
4	3140	3172	Cases
5	3140	3173	Cases
4	3140	3174	Cases
7	3140	3176	Cases
4	3140	3178	Cases
4	3140	3179	Cases
5	3140	3180	Cases
6	3140	3183	Cases
5	3140	3184	Cases
5	3140	3186	Cases
3	3140	3187	Cases
4	3140	3194	Cases
4	3140	3195	Cases
4	3140	3198	Cases
4	3140	3203	Cases
4	3140	3204	Cases
4	3140	3208	Cases
4	3140	3209	Cases
5	3140	3201	Cases
5	3140	3205	Cases
5	3140	3215	Cases
9	3140	3219	Cases
13	3140	3223	Cases
15	3140	3224	Cases
4	3140	3239	Cases
4	3140	3242	Cases
4	3140	3254	Cases
4	3140	3255	Cases
5	3140	3256	Cases
5	3140	3263	Cases
6	3140	3264	Cases
5	3140	3266	Cases
5	3140	3268	Cases
5	3140	3275	Cases
8	3140	3944	Cases
6	3140	3965	Cases
3	3140	3273	Cases
3	3140	3155	Cases
3	3140	3161	Cases
3	3140	3218	Cases
3	3140	3260	Cases
3	3140	3270	Cases
4	3140	3193	Cases
4	3140	3207	Cases
4	3140	3252	Cases
3	3140	3170	Cases
3	3140	3154	Cases
3	3140	3175	Cases
3	3140	3243	Cases
3	3140	3269	Cases
3	3140	3244	Cases
3	3140	3245	Cases
3	3140	3247	Cases
3	3140	3259	Cases
3	3140	3262	Cases
3	3140	3265	Cases
3	3140	3272	Cases
3	3140	3277	Cases
3	3140	3279	Cases
3	3140	3246	Cases
3	3140	3276	Cases
3	3140	3278	Cases
4	3140	3169	Cases
4	3140	3196	Cases
4	3140	3202	Cases
4	3140	3211	Cases
4	3140	3212	Cases
4	3140	3214	Cases
4	3140	3216	Cases
4	3140	3249	Cases
4	3140	3250	Cases
4	3140	3251	Cases
4	3140	3258	Cases
4	3140	3261	Cases
4	3140	3274	Cases
4	3140	3182	Cases
4	3140	3213	Cases
4	3140	3217	Cases
4	3140	3257	Cases
4	3140	3267	Cases
4	3140	3271	Cases
4	3140	3932	Cases
4	3140	3185	Cases
4	3140	3197	Cases
4	3140	3206	Cases
4	3140	3253	Cases
4	3140	3200	Cases
3	3140	3199	Cases
3	3140	3210	Cases
4	3140	3238	Cases
4	3140	3240	Cases
2	3144	3146	Cases
2	3144	3147	Cases
3	3144	3148	Cases
3	3144	3150	Cases
4	3144	3153	Cases
3	3144	3163	Cases
2	3144	3164	Cases
2	3144	3165	Cases
5	3144	3166	Cases
3	3144	3168	Cases
4	3144	3171	Cases
5	3144	3172	Cases
5	3144	3173	Cases
3	3144	3174	Cases
7	3144	3176	Cases
2	3144	3178	Cases
5	3144	3179	Cases
4	3144	3180	Cases
4	3144	3183	Cases
3	3144	3184	Cases
5	3144	3186	Cases
3	3144	3187	Cases
2	3144	3194	Cases
2	3144	3195	Cases
2	3144	3198	Cases
2	3144	3203	Cases
2	3144	3204	Cases
2	3144	3208	Cases
2	3144	3209	Cases
2	3144	3201	Cases
3	3144	3205	Cases
3	3144	3215	Cases
6	3144	3219	Cases
12	3144	3223	Cases
14	3144	3224	Cases
5	3144	3239	Cases
3	3144	3242	Cases
4	3144	3254	Cases
3	3144	3255	Cases
4	3144	3256	Cases
5	3144	3263	Cases
6	3144	3264	Cases
3	3144	3266	Cases
5	3144	3268	Cases
4	3144	3275	Cases
5	3144	3944	Cases
6	3144	3965	Cases
1	3144	3273	Cases
2	3144	3155	Cases
2	3144	3161	Cases
2	3144	3218	Cases
2	3144	3260	Cases
2	3144	3270	Cases
1	3144	3193	Cases
1	3144	3207	Cases
1	3144	3252	Cases
4	3144	3170	Cases
4	3144	3154	Cases
4	3144	3175	Cases
4	3144	3243	Cases
4	3144	3269	Cases
4	3144	3244	Cases
4	3144	3245	Cases
4	3144	3247	Cases
4	3144	3259	Cases
4	3144	3262	Cases
4	3144	3265	Cases
4	3144	3272	Cases
4	3144	3277	Cases
4	3144	3279	Cases
4	3144	3246	Cases
3	3144	3276	Cases
3	3144	3278	Cases
2	3144	3169	Cases
2	3144	3196	Cases
2	3144	3202	Cases
2	3144	3211	Cases
2	3144	3212	Cases
2	3144	3214	Cases
2	3144	3216	Cases
2	3144	3249	Cases
2	3144	3250	Cases
2	3144	3251	Cases
2	3144	3258	Cases
2	3144	3261	Cases
2	3144	3274	Cases
4	3144	3182	Cases
4	3144	3213	Cases
4	3144	3217	Cases
4	3144	3257	Cases
4	3144	3267	Cases
4	3144	3271	Cases
4	3144	3932	Cases
4	3144	3185	Cases
4	3144	3197	Cases
4	3144	3206	Cases
4	3144	3253	Cases
3	3144	3200	Cases
2	3144	3199	Cases
3	3144	3210	Cases
5	3144	3238	Cases
5	3144	3240	Cases
4	3146	3147	Cases
3	3146	3148	Cases
3	3146	3150	Cases
4	3146	3153	Cases
3	3146	3163	Cases
3	3146	3164	Cases
4	3146	3165	Cases
5	3146	3166	Cases
5	3146	3168	Cases
4	3146	3171	Cases
5	3146	3172	Cases
6	3146	3173	Cases
5	3146	3174	Cases
8	3146	3176	Cases
2	3146	3178	Cases
5	3146	3179	Cases
6	3146	3180	Cases
5	3146	3183	Cases
4	3146	3184	Cases
6	3146	3186	Cases
4	3146	3187	Cases
3	3146	3194	Cases
3	3146	3195	Cases
3	3146	3198	Cases
3	3146	3203	Cases
3	3146	3204	Cases
3	3146	3208	Cases
3	3146	3209	Cases
3	3146	3201	Cases
4	3146	3205	Cases
4	3146	3215	Cases
6	3146	3219	Cases
13	3146	3223	Cases
15	3146	3224	Cases
5	3146	3239	Cases
3	3146	3242	Cases
5	3146	3254	Cases
4	3146	3255	Cases
5	3146	3256	Cases
6	3146	3263	Cases
7	3146	3264	Cases
4	3146	3266	Cases
6	3146	3268	Cases
4	3146	3275	Cases
6	3146	3944	Cases
7	3146	3965	Cases
1	3146	3273	Cases
2	3146	3155	Cases
2	3146	3161	Cases
2	3146	3218	Cases
2	3146	3260	Cases
2	3146	3270	Cases
2	3146	3193	Cases
2	3146	3207	Cases
2	3146	3252	Cases
4	3146	3170	Cases
4	3146	3154	Cases
4	3146	3175	Cases
4	3146	3243	Cases
4	3146	3269	Cases
4	3146	3244	Cases
4	3146	3245	Cases
4	3146	3247	Cases
4	3146	3259	Cases
4	3146	3262	Cases
4	3146	3265	Cases
4	3146	3272	Cases
4	3146	3277	Cases
4	3146	3279	Cases
4	3146	3246	Cases
3	3146	3276	Cases
3	3146	3278	Cases
3	3146	3169	Cases
3	3146	3196	Cases
3	3146	3202	Cases
3	3146	3211	Cases
3	3146	3212	Cases
3	3146	3214	Cases
3	3146	3216	Cases
3	3146	3249	Cases
3	3146	3250	Cases
3	3146	3251	Cases
3	3146	3258	Cases
3	3146	3261	Cases
3	3146	3274	Cases
5	3146	3182	Cases
5	3146	3213	Cases
5	3146	3217	Cases
5	3146	3257	Cases
5	3146	3267	Cases
5	3146	3271	Cases
5	3146	3932	Cases
5	3146	3185	Cases
5	3146	3197	Cases
5	3146	3206	Cases
5	3146	3253	Cases
4	3146	3200	Cases
3	3146	3199	Cases
4	3146	3210	Cases
5	3146	3238	Cases
5	3146	3240	Cases
3	3147	3148	Cases
3	3147	3150	Cases
4	3147	3153	Cases
3	3147	3163	Cases
3	3147	3164	Cases
3	3147	3165	Cases
6	3147	3166	Cases
4	3147	3168	Cases
4	3147	3171	Cases
5	3147	3172	Cases
5	3147	3173	Cases
3	3147	3174	Cases
8	3147	3176	Cases
4	3147	3178	Cases
5	3147	3179	Cases
5	3147	3180	Cases
5	3147	3183	Cases
4	3147	3184	Cases
6	3147	3186	Cases
3	3147	3187	Cases
2	3147	3194	Cases
2	3147	3195	Cases
2	3147	3198	Cases
2	3147	3203	Cases
2	3147	3204	Cases
2	3147	3208	Cases
2	3147	3209	Cases
4	3147	3201	Cases
4	3147	3205	Cases
4	3147	3215	Cases
7	3147	3219	Cases
12	3147	3223	Cases
15	3147	3224	Cases
5	3147	3239	Cases
4	3147	3242	Cases
5	3147	3254	Cases
5	3147	3255	Cases
6	3147	3256	Cases
6	3147	3263	Cases
6	3147	3264	Cases
4	3147	3266	Cases
6	3147	3268	Cases
5	3147	3275	Cases
7	3147	3944	Cases
7	3147	3965	Cases
3	3147	3273	Cases
3	3147	3155	Cases
3	3147	3161	Cases
3	3147	3218	Cases
3	3147	3260	Cases
3	3147	3270	Cases
3	3147	3193	Cases
3	3147	3207	Cases
3	3147	3252	Cases
5	3147	3170	Cases
4	3147	3154	Cases
4	3147	3175	Cases
4	3147	3243	Cases
4	3147	3269	Cases
5	3147	3244	Cases
5	3147	3245	Cases
5	3147	3247	Cases
5	3147	3259	Cases
5	3147	3262	Cases
5	3147	3265	Cases
5	3147	3272	Cases
5	3147	3277	Cases
5	3147	3279	Cases
5	3147	3246	Cases
5	3147	3276	Cases
5	3147	3278	Cases
3	3147	3169	Cases
3	3147	3196	Cases
3	3147	3202	Cases
3	3147	3211	Cases
3	3147	3212	Cases
3	3147	3214	Cases
3	3147	3216	Cases
3	3147	3249	Cases
3	3147	3250	Cases
3	3147	3251	Cases
3	3147	3258	Cases
3	3147	3261	Cases
3	3147	3274	Cases
5	3147	3182	Cases
5	3147	3213	Cases
5	3147	3217	Cases
5	3147	3257	Cases
5	3147	3267	Cases
5	3147	3271	Cases
5	3147	3932	Cases
4	3147	3185	Cases
4	3147	3197	Cases
4	3147	3206	Cases
4	3147	3253	Cases
5	3147	3200	Cases
4	3147	3199	Cases
4	3147	3210	Cases
6	3147	3238	Cases
6	3147	3240	Cases
2	3148	3150	Cases
3	3148	3153	Cases
2	3148	3163	Cases
3	3148	3164	Cases
4	3148	3165	Cases
5	3148	3166	Cases
5	3148	3168	Cases
3	3148	3171	Cases
4	3148	3172	Cases
5	3148	3173	Cases
4	3148	3174	Cases
8	3148	3176	Cases
3	3148	3178	Cases
4	3148	3179	Cases
6	3148	3180	Cases
5	3148	3183	Cases
4	3148	3184	Cases
6	3148	3186	Cases
3	3148	3187	Cases
2	3148	3194	Cases
2	3148	3195	Cases
2	3148	3198	Cases
2	3148	3203	Cases
2	3148	3204	Cases
2	3148	3208	Cases
2	3148	3209	Cases
4	3148	3201	Cases
4	3148	3205	Cases
4	3148	3215	Cases
8	3148	3219	Cases
13	3148	3223	Cases
15	3148	3224	Cases
4	3148	3239	Cases
3	3148	3242	Cases
5	3148	3254	Cases
5	3148	3255	Cases
6	3148	3256	Cases
6	3148	3263	Cases
6	3148	3264	Cases
4	3148	3266	Cases
6	3148	3268	Cases
4	3148	3275	Cases
7	3148	3944	Cases
7	3148	3965	Cases
2	3148	3273	Cases
2	3148	3155	Cases
2	3148	3161	Cases
2	3148	3218	Cases
2	3148	3260	Cases
2	3148	3270	Cases
3	3148	3193	Cases
3	3148	3207	Cases
3	3148	3252	Cases
4	3148	3170	Cases
3	3148	3154	Cases
3	3148	3175	Cases
3	3148	3243	Cases
3	3148	3269	Cases
4	3148	3244	Cases
4	3148	3245	Cases
4	3148	3247	Cases
4	3148	3259	Cases
4	3148	3262	Cases
4	3148	3265	Cases
4	3148	3272	Cases
4	3148	3277	Cases
4	3148	3279	Cases
4	3148	3246	Cases
4	3148	3276	Cases
4	3148	3278	Cases
3	3148	3169	Cases
3	3148	3196	Cases
3	3148	3202	Cases
3	3148	3211	Cases
3	3148	3212	Cases
3	3148	3214	Cases
3	3148	3216	Cases
3	3148	3249	Cases
3	3148	3250	Cases
3	3148	3251	Cases
3	3148	3258	Cases
3	3148	3261	Cases
3	3148	3274	Cases
5	3148	3182	Cases
5	3148	3213	Cases
5	3148	3217	Cases
5	3148	3257	Cases
5	3148	3267	Cases
5	3148	3271	Cases
5	3148	3932	Cases
4	3148	3185	Cases
4	3148	3197	Cases
4	3148	3206	Cases
4	3148	3253	Cases
5	3148	3200	Cases
4	3148	3199	Cases
4	3148	3210	Cases
5	3148	3238	Cases
5	3148	3240	Cases
1	3150	3153	Cases
2	3150	3163	Cases
3	3150	3164	Cases
4	3150	3165	Cases
3	3150	3166	Cases
3	3150	3168	Cases
3	3150	3171	Cases
2	3150	3172	Cases
3	3150	3173	Cases
2	3150	3174	Cases
6	3150	3176	Cases
3	3150	3178	Cases
2	3150	3179	Cases
4	3150	3180	Cases
5	3150	3183	Cases
4	3150	3184	Cases
4	3150	3186	Cases
1	3150	3187	Cases
2	3150	3194	Cases
2	3150	3195	Cases
2	3150	3198	Cases
2	3150	3203	Cases
2	3150	3204	Cases
2	3150	3208	Cases
2	3150	3209	Cases
4	3150	3201	Cases
4	3150	3205	Cases
4	3150	3215	Cases
8	3150	3219	Cases
11	3150	3223	Cases
14	3150	3224	Cases
2	3150	3239	Cases
3	3150	3242	Cases
3	3150	3254	Cases
3	3150	3255	Cases
4	3150	3256	Cases
4	3150	3263	Cases
4	3150	3264	Cases
4	3150	3266	Cases
4	3150	3268	Cases
4	3150	3275	Cases
7	3150	3944	Cases
5	3150	3965	Cases
2	3150	3273	Cases
2	3150	3155	Cases
2	3150	3161	Cases
2	3150	3218	Cases
2	3150	3260	Cases
2	3150	3270	Cases
3	3150	3193	Cases
3	3150	3207	Cases
3	3150	3252	Cases
2	3150	3170	Cases
1	3150	3154	Cases
1	3150	3175	Cases
1	3150	3243	Cases
1	3150	3269	Cases
2	3150	3244	Cases
2	3150	3245	Cases
2	3150	3247	Cases
2	3150	3259	Cases
2	3150	3262	Cases
2	3150	3265	Cases
2	3150	3272	Cases
2	3150	3277	Cases
2	3150	3279	Cases
2	3150	3246	Cases
2	3150	3276	Cases
2	3150	3278	Cases
3	3150	3169	Cases
3	3150	3196	Cases
3	3150	3202	Cases
3	3150	3211	Cases
3	3150	3212	Cases
3	3150	3214	Cases
3	3150	3216	Cases
3	3150	3249	Cases
3	3150	3250	Cases
3	3150	3251	Cases
3	3150	3258	Cases
3	3150	3261	Cases
3	3150	3274	Cases
3	3150	3182	Cases
3	3150	3213	Cases
3	3150	3217	Cases
3	3150	3257	Cases
3	3150	3267	Cases
3	3150	3271	Cases
3	3150	3932	Cases
2	3150	3185	Cases
2	3150	3197	Cases
2	3150	3206	Cases
2	3150	3253	Cases
3	3150	3200	Cases
2	3150	3199	Cases
2	3150	3210	Cases
3	3150	3238	Cases
3	3150	3240	Cases
3	3151	3159	Cases
4	3151	3190	Cases
4	3151	3287	Cases
7	3151	3191	Cases
7	3151	3220	Cases
10	3151	3221	Cases
9	3151	3230	Cases
5	3151	3280	Cases
3	3151	3286	Cases
3	3151	3939	Cases
3	3151	3508	Cases
2	3151	3928	Cases
3	3151	3949	Cases
5	3151	3943	Cases
3	3151	3181	Cases
4	3151	3507	Cases
4	3151	4594	Cases
4	3151	4595	Cases
3	3153	3163	Cases
4	3153	3164	Cases
5	3153	3165	Cases
2	3153	3166	Cases
4	3153	3168	Cases
4	3153	3171	Cases
3	3153	3172	Cases
4	3153	3173	Cases
3	3153	3174	Cases
7	3153	3176	Cases
4	3153	3178	Cases
3	3153	3179	Cases
5	3153	3180	Cases
6	3153	3183	Cases
5	3153	3184	Cases
5	3153	3186	Cases
2	3153	3187	Cases
3	3153	3194	Cases
3	3153	3195	Cases
3	3153	3198	Cases
3	3153	3203	Cases
3	3153	3204	Cases
3	3153	3208	Cases
3	3153	3209	Cases
5	3153	3201	Cases
5	3153	3205	Cases
5	3153	3215	Cases
9	3153	3219	Cases
12	3153	3223	Cases
15	3153	3224	Cases
3	3153	3239	Cases
4	3153	3242	Cases
4	3153	3254	Cases
4	3153	3255	Cases
5	3153	3256	Cases
5	3153	3263	Cases
5	3153	3264	Cases
5	3153	3266	Cases
5	3153	3268	Cases
5	3153	3275	Cases
8	3153	3944	Cases
6	3153	3965	Cases
3	3153	3273	Cases
3	3153	3155	Cases
3	3153	3161	Cases
3	3153	3218	Cases
3	3153	3260	Cases
3	3153	3270	Cases
4	3153	3193	Cases
4	3153	3207	Cases
4	3153	3252	Cases
3	3153	3170	Cases
2	3153	3154	Cases
2	3153	3175	Cases
2	3153	3243	Cases
2	3153	3269	Cases
3	3153	3244	Cases
3	3153	3245	Cases
3	3153	3247	Cases
3	3153	3259	Cases
3	3153	3262	Cases
3	3153	3265	Cases
3	3153	3272	Cases
3	3153	3277	Cases
3	3153	3279	Cases
3	3153	3246	Cases
3	3153	3276	Cases
3	3153	3278	Cases
4	3153	3169	Cases
4	3153	3196	Cases
4	3153	3202	Cases
4	3153	3211	Cases
4	3153	3212	Cases
4	3153	3214	Cases
4	3153	3216	Cases
4	3153	3249	Cases
4	3153	3250	Cases
4	3153	3251	Cases
4	3153	3258	Cases
4	3153	3261	Cases
4	3153	3274	Cases
4	3153	3182	Cases
4	3153	3213	Cases
4	3153	3217	Cases
4	3153	3257	Cases
4	3153	3267	Cases
4	3153	3271	Cases
4	3153	3932	Cases
3	3153	3185	Cases
3	3153	3197	Cases
3	3153	3206	Cases
3	3153	3253	Cases
4	3153	3200	Cases
3	3153	3199	Cases
3	3153	3210	Cases
4	3153	3238	Cases
4	3153	3240	Cases
3	3159	3190	Cases
3	3159	3287	Cases
10	3159	3191	Cases
6	3159	3220	Cases
9	3159	3221	Cases
12	3159	3230	Cases
4	3159	3280	Cases
2	3159	3286	Cases
2	3159	3939	Cases
6	3159	3508	Cases
5	3159	3928	Cases
6	3159	3949	Cases
6	3159	3943	Cases
6	3159	3181	Cases
7	3159	3507	Cases
7	3159	4594	Cases
7	3159	4595	Cases
3	3163	3164	Cases
4	3163	3165	Cases
5	3163	3166	Cases
5	3163	3168	Cases
2	3163	3171	Cases
4	3163	3172	Cases
5	3163	3173	Cases
4	3163	3174	Cases
8	3163	3176	Cases
2	3163	3178	Cases
4	3163	3179	Cases
6	3163	3180	Cases
5	3163	3183	Cases
4	3163	3184	Cases
6	3163	3186	Cases
3	3163	3187	Cases
2	3163	3194	Cases
2	3163	3195	Cases
2	3163	3198	Cases
2	3163	3203	Cases
2	3163	3204	Cases
2	3163	3208	Cases
2	3163	3209	Cases
4	3163	3201	Cases
4	3163	3205	Cases
4	3163	3215	Cases
8	3163	3219	Cases
12	3163	3223	Cases
16	3163	3224	Cases
4	3163	3239	Cases
3	3163	3242	Cases
5	3163	3254	Cases
5	3163	3255	Cases
6	3163	3256	Cases
6	3163	3263	Cases
6	3163	3264	Cases
4	3163	3266	Cases
6	3163	3268	Cases
4	3163	3275	Cases
7	3163	3944	Cases
7	3163	3965	Cases
2	3163	3273	Cases
2	3163	3155	Cases
2	3163	3161	Cases
2	3163	3218	Cases
2	3163	3260	Cases
2	3163	3270	Cases
3	3163	3193	Cases
3	3163	3207	Cases
3	3163	3252	Cases
4	3163	3170	Cases
3	3163	3154	Cases
3	3163	3175	Cases
3	3163	3243	Cases
3	3163	3269	Cases
4	3163	3244	Cases
4	3163	3245	Cases
4	3163	3247	Cases
4	3163	3259	Cases
4	3163	3262	Cases
4	3163	3265	Cases
4	3163	3272	Cases
4	3163	3277	Cases
4	3163	3279	Cases
4	3163	3246	Cases
4	3163	3276	Cases
4	3163	3278	Cases
3	3163	3169	Cases
3	3163	3196	Cases
3	3163	3202	Cases
3	3163	3211	Cases
3	3163	3212	Cases
3	3163	3214	Cases
3	3163	3216	Cases
3	3163	3249	Cases
3	3163	3250	Cases
3	3163	3251	Cases
3	3163	3258	Cases
3	3163	3261	Cases
3	3163	3274	Cases
5	3163	3182	Cases
5	3163	3213	Cases
5	3163	3217	Cases
5	3163	3257	Cases
5	3163	3267	Cases
5	3163	3271	Cases
5	3163	3932	Cases
4	3163	3185	Cases
4	3163	3197	Cases
4	3163	3206	Cases
4	3163	3253	Cases
5	3163	3200	Cases
4	3163	3199	Cases
4	3163	3210	Cases
5	3163	3238	Cases
5	3163	3240	Cases
3	3164	3165	Cases
4	3164	3166	Cases
3	3164	3168	Cases
4	3164	3171	Cases
5	3164	3172	Cases
5	3164	3173	Cases
4	3164	3174	Cases
6	3164	3176	Cases
3	3164	3178	Cases
5	3164	3179	Cases
5	3164	3180	Cases
3	3164	3183	Cases
2	3164	3184	Cases
4	3164	3186	Cases
3	3164	3187	Cases
2	3164	3194	Cases
2	3164	3195	Cases
2	3164	3198	Cases
2	3164	3203	Cases
2	3164	3204	Cases
2	3164	3208	Cases
2	3164	3209	Cases
3	3164	3201	Cases
2	3164	3205	Cases
2	3164	3215	Cases
6	3164	3219	Cases
13	3164	3223	Cases
14	3164	3224	Cases
5	3164	3239	Cases
2	3164	3242	Cases
3	3164	3254	Cases
4	3164	3255	Cases
5	3164	3256	Cases
4	3164	3263	Cases
6	3164	3264	Cases
2	3164	3266	Cases
4	3164	3268	Cases
3	3164	3275	Cases
6	3164	3944	Cases
5	3164	3965	Cases
2	3164	3273	Cases
1	3164	3155	Cases
1	3164	3161	Cases
1	3164	3218	Cases
1	3164	3260	Cases
1	3164	3270	Cases
2	3164	3193	Cases
2	3164	3207	Cases
2	3164	3252	Cases
4	3164	3170	Cases
4	3164	3154	Cases
4	3164	3175	Cases
4	3164	3243	Cases
4	3164	3269	Cases
3	3164	3244	Cases
3	3164	3245	Cases
3	3164	3247	Cases
3	3164	3259	Cases
3	3164	3262	Cases
3	3164	3265	Cases
3	3164	3272	Cases
3	3164	3277	Cases
3	3164	3279	Cases
4	3164	3246	Cases
4	3164	3276	Cases
4	3164	3278	Cases
1	3164	3169	Cases
1	3164	3196	Cases
1	3164	3202	Cases
1	3164	3211	Cases
1	3164	3212	Cases
1	3164	3214	Cases
1	3164	3216	Cases
1	3164	3249	Cases
1	3164	3250	Cases
1	3164	3251	Cases
1	3164	3258	Cases
1	3164	3261	Cases
1	3164	3274	Cases
3	3164	3182	Cases
3	3164	3213	Cases
3	3164	3217	Cases
3	3164	3257	Cases
3	3164	3267	Cases
3	3164	3271	Cases
3	3164	3932	Cases
4	3164	3185	Cases
4	3164	3197	Cases
4	3164	3206	Cases
4	3164	3253	Cases
4	3164	3200	Cases
3	3164	3199	Cases
2	3164	3210	Cases
4	3164	3238	Cases
4	3164	3240	Cases
6	3165	3166	Cases
4	3165	3168	Cases
5	3165	3171	Cases
6	3165	3172	Cases
6	3165	3173	Cases
4	3165	3174	Cases
8	3165	3176	Cases
4	3165	3178	Cases
6	3165	3179	Cases
5	3165	3180	Cases
5	3165	3183	Cases
4	3165	3184	Cases
6	3165	3186	Cases
4	3165	3187	Cases
3	3165	3194	Cases
3	3165	3195	Cases
3	3165	3198	Cases
3	3165	3203	Cases
3	3165	3204	Cases
3	3165	3208	Cases
3	3165	3209	Cases
4	3165	3201	Cases
4	3165	3205	Cases
4	3165	3215	Cases
7	3165	3219	Cases
13	3165	3223	Cases
15	3165	3224	Cases
6	3165	3239	Cases
4	3165	3242	Cases
5	3165	3254	Cases
5	3165	3255	Cases
6	3165	3256	Cases
6	3165	3263	Cases
7	3165	3264	Cases
4	3165	3266	Cases
6	3165	3268	Cases
5	3165	3275	Cases
7	3165	3944	Cases
7	3165	3965	Cases
3	3165	3273	Cases
3	3165	3155	Cases
3	3165	3161	Cases
3	3165	3218	Cases
3	3165	3260	Cases
3	3165	3270	Cases
3	3165	3193	Cases
3	3165	3207	Cases
3	3165	3252	Cases
5	3165	3170	Cases
5	3165	3154	Cases
5	3165	3175	Cases
5	3165	3243	Cases
5	3165	3269	Cases
5	3165	3244	Cases
5	3165	3245	Cases
5	3165	3247	Cases
5	3165	3259	Cases
5	3165	3262	Cases
5	3165	3265	Cases
5	3165	3272	Cases
5	3165	3277	Cases
5	3165	3279	Cases
5	3165	3246	Cases
5	3165	3276	Cases
5	3165	3278	Cases
3	3165	3169	Cases
3	3165	3196	Cases
3	3165	3202	Cases
3	3165	3211	Cases
3	3165	3212	Cases
3	3165	3214	Cases
3	3165	3216	Cases
3	3165	3249	Cases
3	3165	3250	Cases
3	3165	3251	Cases
3	3165	3258	Cases
3	3165	3261	Cases
3	3165	3274	Cases
5	3165	3182	Cases
5	3165	3213	Cases
5	3165	3217	Cases
5	3165	3257	Cases
5	3165	3267	Cases
5	3165	3271	Cases
5	3165	3932	Cases
5	3165	3185	Cases
5	3165	3197	Cases
5	3165	3206	Cases
5	3165	3253	Cases
5	3165	3200	Cases
4	3165	3199	Cases
4	3165	3210	Cases
6	3165	3238	Cases
6	3165	3240	Cases
4	3166	3168	Cases
6	3166	3171	Cases
5	3166	3172	Cases
6	3166	3173	Cases
5	3166	3174	Cases
7	3166	3176	Cases
5	3166	3178	Cases
5	3166	3179	Cases
6	3166	3180	Cases
6	3166	3183	Cases
5	3166	3184	Cases
5	3166	3186	Cases
4	3166	3187	Cases
5	3166	3194	Cases
5	3166	3195	Cases
5	3166	3198	Cases
5	3166	3203	Cases
5	3166	3204	Cases
5	3166	3208	Cases
5	3166	3209	Cases
6	3166	3201	Cases
5	3166	3205	Cases
5	3166	3215	Cases
9	3166	3219	Cases
14	3166	3223	Cases
15	3166	3224	Cases
5	3166	3239	Cases
4	3166	3242	Cases
4	3166	3254	Cases
5	3166	3255	Cases
6	3166	3256	Cases
5	3166	3263	Cases
7	3166	3264	Cases
5	3166	3266	Cases
5	3166	3268	Cases
5	3166	3275	Cases
9	3166	3944	Cases
6	3166	3965	Cases
4	3166	3273	Cases
3	3166	3155	Cases
3	3166	3161	Cases
3	3166	3218	Cases
3	3166	3260	Cases
3	3166	3270	Cases
5	3166	3193	Cases
5	3166	3207	Cases
5	3166	3252	Cases
4	3166	3170	Cases
4	3166	3154	Cases
4	3166	3175	Cases
4	3166	3243	Cases
4	3166	3269	Cases
3	3166	3244	Cases
3	3166	3245	Cases
3	3166	3247	Cases
3	3166	3259	Cases
3	3166	3262	Cases
3	3166	3265	Cases
3	3166	3272	Cases
3	3166	3277	Cases
3	3166	3279	Cases
4	3166	3246	Cases
4	3166	3276	Cases
4	3166	3278	Cases
4	3166	3169	Cases
4	3166	3196	Cases
4	3166	3202	Cases
4	3166	3211	Cases
4	3166	3212	Cases
4	3166	3214	Cases
4	3166	3216	Cases
4	3166	3249	Cases
4	3166	3250	Cases
4	3166	3251	Cases
4	3166	3258	Cases
4	3166	3261	Cases
4	3166	3274	Cases
4	3166	3182	Cases
4	3166	3213	Cases
4	3166	3217	Cases
4	3166	3257	Cases
4	3166	3267	Cases
4	3166	3271	Cases
4	3166	3932	Cases
5	3166	3185	Cases
5	3166	3197	Cases
5	3166	3206	Cases
5	3166	3253	Cases
5	3166	3200	Cases
4	3166	3199	Cases
3	3166	3210	Cases
4	3166	3238	Cases
4	3166	3240	Cases
6	3168	3171	Cases
5	3168	3172	Cases
3	3168	3173	Cases
3	3168	3174	Cases
6	3168	3176	Cases
5	3168	3178	Cases
5	3168	3179	Cases
4	3168	3180	Cases
5	3168	3183	Cases
4	3168	3184	Cases
4	3168	3186	Cases
3	3168	3187	Cases
4	3168	3194	Cases
4	3168	3195	Cases
4	3168	3198	Cases
4	3168	3203	Cases
4	3168	3204	Cases
4	3168	3208	Cases
4	3168	3209	Cases
5	3168	3201	Cases
4	3168	3205	Cases
4	3168	3215	Cases
7	3168	3219	Cases
12	3168	3223	Cases
[truncated: 165,332 more rows]

## Sheet: Figure 5A
	Toxin allele
Sublineage (SL)	tox_3	tox_33	tox_34	tox_43	tox_49	tox_50	tox_51	others
SL331	1	0	78	0	0	93	19	5
SL325	7	56	0	0	108	0	0	8
SL428	0	0	0	2	0	0	0	0
SL329	0	0	0	1	0	0	0	0
SL514	0	0	0	0	0	11	0	1
SL690	0	0	0	0	0	0	0	5
SL895	0	0	0	0	0	0	0	1
NA (not assigned)	0	1	0	2	0	0	0	0

## Sheet: Figure 5B
	Toxin allele
Mobile element	tox_3	tox_33	tox_34	tox_43	tox_49	tox_50	tox_51	others
Integron-like element (ILE)	0	0	0	5	108	0	0	1
Pathogenicity Island (PAI)	0	0	78	0	0	87	19	5
Prophage	8	57	0	0	108	0	0	8
Unknown	0	0	0	0	0	17	0	6
